# Supplementary material for: Evaluation of the Sensitivity of Breast Cancer Cell Lines to Cardiac Glycosides Unveils ATP1B3 as a Possible Biomarker for the Personalized Treatment of ERα Expressing Breast Cancers
Source: Int J Mol Sci. 2022 Sep 21;23(19):11102. doi: 10.3390/ijms231911102 (PMC9569938; doi:10.3390/ijms231911102)
Supplement: Supplementary file 1 [file ijms-23-11102-s001.zip › Supplementary Table S1.xlsx]

## Sheet: Figure 1A_1B
	DepMap ID	Cell Line Name	Lineage	resibufogenin (BRD:BRD-K25970317-001-01-6) log2 fold change Drug sensitivity (PRISM Repurposing Primary Screen) 19Q4	K-strophanthidin (BRD:BRD-A55312468-001-04-7) log2 fold change Drug sensitivity (PRISM Repurposing Primary Screen) 19Q4	lanatoside-C (BRD:BRD-A64242993-001-05-6) log2 fold change Drug sensitivity (PRISM Repurposing Primary Screen) 19Q4	peruvoside (BRD:BRD-A72716251-001-01-5) log2 fold change Drug sensitivity (PRISM Repurposing Primary Screen) 19Q4	digitoxin (BRD:BRD-A93236127-001-04-5) log2 fold change Drug sensitivity (PRISM Repurposing Primary Screen) 19Q4	digoxin (BRD:BRD-A94756469-001-04-7) log2 fold change Drug sensitivity (PRISM Repurposing Primary Screen) 19Q4	ouabain (BRD:BRD-K33277808-331-01-3) log2 fold change Drug sensitivity (PRISM Repurposing Primary Screen) 19Q4	digoxigenin (BRD:BRD-K18619710-001-14-4) log2 fold change Drug sensitivity (PRISM Repurposing Primary Screen) 19Q4
	ACH-000934	MDAMB361	ERpos HER2pos	-1.29769	-0.716913	-2.65142	-2.38464	-2.48891	-3.47348	-2.06294	-3.6429
	ACH-000927	BT474	ERpos HER2pos	-0.767456	0.634528	-2.18044	-0.984377	-2.35189	-2.81197	-2.70078	-1.53336
	ACH-000859	HCC1954	ERneg HER2pos	-2.72404	-2.11601	-6.36801	-6.30923	-5.75226	-3.38232	-6.3216	-4.33374
	ACH-000856	CAL51	ERneg HER2neg	-0.129187	0.304926	-4.685	-4.69753	-4.74706	-3.61633	-4.7071	-2.56415
	ACH-000849	MDAMB468	ERneg HER2neg		-0.495938	-3.93831	-4.19248	-3.90937	-3.2555	-3.12411
	ACH-000783	CAMA1	ERpos HER2neg	0.288958	-0.494284	-2.73194	-1.51379	-2.20183	-3.42631	-2.15224	-2.88603
	ACH-000768	MDAMB231	ERneg HER2neg	0.246083	0.0664226	-3.05654	-3.04916	-3.00442	-4.97093	-2.60758	-1.22053
	ACH-000759	MDAMB175VII	ERpos HER2neg	0.0693847	1.35919	-1.90618	-1.65703	-1.71009	-1.28266	-2.05562	-2.4808
	ACH-000721	HMC18	ERneg HER2neg	-3.59222	-4.07971	-5.16357	-4.5083	-1.83984	-4.26195	-3.2323	-0.366109
	ACH-000711	JIMT1	ERneg HER2pos	-4.4278	-3.31177	-4.89902	-4.00729	-4.41162	-4.43407	-4.49827	-4.42054
	ACH-000699	HCC1395	ERneg HER2neg	0.568496	1.33786	-2.9274	-2.19742	-2.22121	-3.16699	-2.81522	-4.56325
	ACH-000643	HDQP1	ERneg HER2neg	0.13312	-1.55968	-4.93304	-4.66625	-4.46994	-3.47376	-4.57355	-3.07285
	ACH-000624	HCC1806	ERneg HER2neg	-0.073386	1.4598	-4.41192	-3.91251	-2.58964	-3.20632	-3.13462	-2.58569
	ACH-000573	MDAMB436	ERneg HER2neg	-1.59823	-1.33796	-4.20372	-4.3481	-4.22579	-4.19331	-4.03918	-1.03884
	ACH-000374	HCC1143	ERneg HER2neg	-0.599101	-0.0945776	-3.55287	-3.13401	-3.71989	-3.53521	-3.65478	-4.30936
	ACH-000352	HCC1428	ERpos HER2neg	-0.185574	0.51858	-3.23914	-0.804394	-2.15306	-0.425807	-1.70061	-1.82089
	ACH-000330	EFM19	ERpos HER2neg	-0.935125	-0.960481	-2.17142	-1.95583	-2.54456	-3.11521	-2.37973	-1.63452
	ACH-000288	BT549	ERneg HER2neg	-0.940895	-0.733984	-3.08502	-3.49832	-3.05089	-4.24348	-3.49996	-3.10146
	ACH-000277	HCC1419	ERpos HER2pos	-0.623282	-0.122519	-1.47411	-0.426863	-1.06279	-2.22243	-2.6734	-2.31612
	ACH-000276	HCC38	ERneg HER2neg	-0.527055	0.596851	-2.42863	-1.22893	0.638749	-3.04381	-1.93116	-2.18505
	ACH-000223	HCC1937	ERneg HER2neg	-0.459149	0.798317	-3.43449	-2.53533	-2.34778	-4.12765	-3.26132	-1.1298
	ACH-000212	CAL120	ERneg HER2neg	-0.256399	-0.12124	-4.45771	-4.89178	-4.29808	-4.69827	-4.26688	-2.082
	ACH-000147	T47D	ERpos HER2neg	0.41689	-0.220077	-2.52315	-1.85067	-1.57922	-2.32007	-0.873229	-3.85869
	ACH-000117	EFM192A	ERpos HER2pos	-2.0823	1.3448	-5.084	-3.30715	-2.80135	-2.90194	-3.9294	-2.21442
	ACH-000097	ZR751	ERpos HER2neg	1.34874	0.518852	-2.74078	-4.73354	-4.66667	-4.94535	-3.10079	-1.16576
	ACH-000019	MCF7	ERpos HER2neg	-0.971338	0.179053	-4.9139	-4.14291	-4.58037	-2.19056	-2.35167	-1.88544

## Sheet: Figure 1C-1H
	DepMap ID	Cell Line Name	Lineage	ESR1 log2(TPM+1) Expression 22Q2 Public	lanatoside-C (BRD:BRD-A64242993-001-05-6) log2 fold change Drug sensitivity (PRISM Repurposing Primary Screen) 19Q4	peruvoside (BRD:BRD-A72716251-001-01-5) log2 fold change Drug sensitivity (PRISM Repurposing Primary Screen) 19Q4	digoxin (BRD:BRD-A94756469-001-04-7) log2 fold change Drug sensitivity (PRISM Repurposing Primary Screen) 19Q4	ouabain (BRD:BRD-K33277808-331-01-3) log2 fold change Drug sensitivity (PRISM Repurposing Primary Screen) 19Q4
	ACH-000934	MDAMB361	ERpos HER2pos	4.24565	-2.65142	-2.38464	-3.47348	-2.06294
	ACH-000927	BT474	ERpos HER2pos	4.24869	-2.18044	-0.984377	-2.81197	-2.70078
	ACH-000783	CAMA1	ERpos HER2neg	4.64962	-2.73194	-1.51379	-3.42631	-2.15224
	ACH-000759	MDAMB175VII	ERpos HER2neg	3.47638	-1.90618	-1.65703	-1.28266	-2.05562
	ACH-000352	HCC1428	ERpos HER2neg	6.18408	-3.23914	-0.804394	-0.425807	-1.70061
	ACH-000330	EFM19	ERpos HER2neg	5.5345	-2.17142	-1.95583	-3.11521	-2.37973
	ACH-000277	HCC1419	ERpos HER2pos	3.8846	-1.47411	-0.426863	-2.22243	-2.6734
	ACH-000147	T47D	ERpos HER2neg	5.49057	-2.52315	-1.85067	-2.32007	-0.873229
	ACH-000117	EFM192A	ERpos HER2pos	2.74631	-5.084	-3.30715	-2.90194	-3.9294
	ACH-000097	ZR751	ERpos HER2neg	4.92695	-2.74078	-4.73354	-4.94535	-3.10079
	ACH-000019	MCF7	ERpos HER2neg	5.43463	-4.9139	-4.14291	-2.19056	-2.35167
