# Supplementary material for: Evaluation of the Sensitivity of Breast Cancer Cell Lines to Cardiac Glycosides Unveils ATP1B3 as a Possible Biomarker for the Personalized Treatment of ERα Expressing Breast Cancers
Source: Int J Mol Sci. 2022 Sep 21;23(19):11102. doi: 10.3390/ijms231911102 (PMC9569938; doi:10.3390/ijms231911102)
Supplement: Supplementary file 1 [file ijms-23-11102-s001.zip › Supplementary Table S2.xlsx]

## Sheet: ATP1A1_expData_RANSeq
type	Geneexp
Normal	8917
Normal	11236
Normal	5977
Normal	3745
Normal	6752
Normal	5715
Normal	4357
Normal	4540
Normal	7003
Normal	5599
Normal	9680
Normal	27179
Normal	8410
Normal	4005
Normal	6437
Normal	3074
Normal	6359
Normal	7332
Normal	4175
Normal	3197
Normal	11855
Normal	7183
Normal	2628
Normal	12008
Normal	9792
Normal	4803
Normal	5843
Normal	16478
Normal	5743
Normal	10461
Normal	12591
Normal	4476
Normal	3576
Normal	12354
Normal	7854
Normal	3487
Normal	4629
Normal	13664
Normal	10095
Normal	13506
Normal	5744
Normal	8728
Normal	6061
Normal	5855
Normal	11955
Normal	7110
Normal	5226
Normal	4729
Normal	8198
Normal	13933
Normal	7566
Normal	3946
Normal	9837
Normal	4868
Normal	6678
Normal	8593
Normal	4808
Normal	16120
Normal	5439
Normal	6411
Normal	5830
Normal	6940
Normal	9678
Normal	10338
Normal	9081
Normal	10438
Normal	7038
Normal	9592
Normal	5933
Normal	8781
Normal	5150
Normal	8186
Normal	9281
Normal	14694
Normal	12156
Normal	14889
Normal	10276
Normal	15384
Normal	8922
Normal	9517
Normal	8301
Normal	2401
Normal	4970
Normal	11732
Normal	6034
Normal	8168
Normal	7492
Normal	5923
Normal	7506
Normal	9446
Normal	5989
Normal	31971
Normal	7661
Normal	7697
Normal	12269
Normal	6107
Normal	4854
Normal	6064
Normal	10198
Normal	14491
Normal	21167
Normal	8080
Normal	6243
Normal	18048
Normal	6151
Normal	4117
Normal	9554
Normal	13491
Normal	15555
Normal	12083
Normal	7044
Normal	9029
Normal	11075
Normal	7015
Normal	4160
Normal	5765
Normal	9991
Normal	4070
Normal	10260
Normal	14125
Normal	2185
Normal	10319
Normal	7353
Normal	8921
Normal	4612
Normal	3393
Normal	11811
Normal	7327
Normal	6033
Normal	3023
Normal	8095
Normal	9110
Normal	5726
Normal	5921
Normal	5226
Normal	6956
Normal	5007
Normal	5393
Normal	2505
Normal	8206
Normal	19656
Normal	5266
Normal	4667
Normal	8701
Normal	6551
Normal	13724
Normal	5120
Normal	6868
Normal	10308
Normal	4970
Normal	21217
Normal	7551
Normal	6934
Normal	5512
Normal	10337
Normal	13208
Normal	6926
Normal	12189
Normal	6722
Normal	5157
Normal	14082
Normal	3636
Normal	10126
Normal	10251
Normal	4909
Normal	10126
Normal	6676
Normal	7300
Normal	7139
Normal	8161
Normal	6331
Normal	8792
Normal	11357
Normal	8183
Normal	5813
Normal	3429
Normal	8671
Normal	3452
Normal	6112
Normal	5483
Normal	7994
Normal	13016
Normal	8386
Normal	11939
Normal	4878
Normal	2337
Normal	8719
Normal	7370
Normal	6037
Normal	11200
Normal	4296
Normal	7222
Normal	10813
Normal	6052
Normal	15339
Normal	4041
Normal	7392
Normal	11382
Normal	10108
Normal	3126
Normal	8356
Normal	11868
Normal	7637
Normal	13582
Normal	15019
Normal	5978
Normal	10712
Normal	11621
Normal	7247
Normal	7044
Normal	18461
Normal	7979
Normal	5274
Normal	4436
Normal	6437
Normal	9693
Normal	7896
Normal	8618
Normal	3207
Normal	14098
Normal	10441
Normal	11312
Normal	10216
Normal	9514
Normal	11852
Normal	10607
Normal	15923
Normal	5523
Normal	14213
Normal	7177
Normal	2276
Normal	6688
Normal	3886
Normal	5649
Normal	12865
Normal	9875
Normal	5503
Normal	5874
Normal	3881
Normal	7990
Normal	8517
Normal	5876
Normal	10386
Normal	8004
Normal	6383
Normal	6660
Normal	10020
Normal	7445
Normal	3612
Normal	3428
Normal	4918
Normal	7517
Normal	6543
Normal	3075
Normal	11505
Normal	3110
Normal	14050
Normal	9962
Normal	11959
Normal	3074
Normal	4720
Normal	9951
Normal	11203
Normal	5122
Normal	8788
Normal	13255
Normal	10442
Normal	5078
Normal	3918
Normal	8151
Normal	4659
Normal	6366
Normal	9457
Normal	11100
Normal	5639
Normal	5111
Normal	10638
Normal	10607
Normal	9954
Normal	5176
Normal	4230
Normal	5967
Normal	5731
Normal	9973
Normal	7174
Normal	4912
Normal	2684
Normal	9846
Normal	5232
Normal	10480
Tumor	15055
Tumor	9635
Tumor	11236
Tumor	15143
Tumor	15841
Tumor	9569
Tumor	13965
Tumor	8857
Tumor	15131
Tumor	18606
Tumor	11164
Tumor	6633
Tumor	9608
Tumor	14149
Tumor	14019
Tumor	8588
Tumor	111723
Tumor	22108
Tumor	25243
Tumor	25110
Tumor	52143
Tumor	36716
Tumor	17382
Tumor	14430
Tumor	7571
Tumor	4172
Tumor	32262
Tumor	33035
Tumor	8444
Tumor	27727
Tumor	10412
Tumor	4622
Tumor	8134
Tumor	14362
Tumor	8739
Tumor	11531
Tumor	13825
Tumor	20270
Tumor	12702
Tumor	30993
Tumor	11868
Tumor	17023
Tumor	10070
Tumor	8176
Tumor	2861
Tumor	10018
Tumor	9117
Tumor	20050
Tumor	10762
Tumor	9427
Tumor	10272
Tumor	7116
Tumor	14769
Tumor	14851
Tumor	18306
Tumor	8482
Tumor	11843
Tumor	19603
Tumor	20741
Tumor	11921
Tumor	9468
Tumor	9019
Tumor	16852
Tumor	14043
Tumor	7585
Tumor	13667
Tumor	23274
Tumor	7350
Tumor	16278
Tumor	13739
Tumor	12222
Tumor	17897
Tumor	7139
Tumor	28402
Tumor	29791
Tumor	8295
Tumor	17814
Tumor	13785
Tumor	16768
Tumor	5629
Tumor	8305
Tumor	10043
Tumor	24440
Tumor	13588
Tumor	13428
Tumor	18806
Tumor	16170
Tumor	23872
Tumor	11971
Tumor	11931
Tumor	7634
Tumor	20884
Tumor	11534
Tumor	16211
Tumor	16087
Tumor	18904
Tumor	27932
Tumor	16875
Tumor	14309
Tumor	30212
Tumor	15372
Tumor	11174
Tumor	10809
Tumor	7082
Tumor	4519
Tumor	11374
Tumor	11942
Tumor	19975
Tumor	14833
Tumor	17082
Tumor	3816
Tumor	3625
Tumor	20119
Tumor	13085
Tumor	11438
Tumor	25713
Tumor	21911
Tumor	16794
Tumor	24539
Tumor	10816
Tumor	15037
Tumor	5554
Tumor	5292
Tumor	7287
Tumor	10695
Tumor	49697
Normal	14106
Tumor	27509
Tumor	15065
Normal	7262
Tumor	10859
Tumor	7456
Normal	3854
Tumor	31641
Tumor	16348
Tumor	5754
Normal	4607
Tumor	7252
Tumor	3802
Normal	9342
Tumor	19111
Tumor	14811
Tumor	15238
Tumor	3716
Normal	8467
Tumor	23765
Normal	11204
Tumor	13648
Normal	4185
Tumor	10371
Tumor	13050
Tumor	3547
Tumor	14452
Tumor	40462
Tumor	14823
Tumor	11593
Tumor	6771
Tumor	1512
Tumor	4043
Tumor	25834
Tumor	27132
Tumor	13125
Tumor	10688
Tumor	41445
Tumor	10401
Tumor	9125
Tumor	5217
Tumor	14433
Tumor	11342
Tumor	21904
Tumor	23137
Tumor	13527
Tumor	5247
Tumor	29361
Tumor	8937
Tumor	11396
Tumor	18820
Tumor	30018
Tumor	12886
Tumor	28547
Tumor	15434
Tumor	7234
Tumor	8528
Tumor	13690
Tumor	3339
Tumor	8753
Tumor	12747
Tumor	19249
Tumor	11725
Tumor	30720
Tumor	11959
Tumor	21337
Tumor	12295
Tumor	14956
Tumor	27481
Tumor	19725
Tumor	6057
Tumor	16620
Tumor	5409
Tumor	16989
Tumor	4452
Tumor	11694
Tumor	11153
Tumor	9775
Tumor	12463
Tumor	8457
Tumor	12045
Tumor	17236
Tumor	26172
Tumor	21705
Tumor	8147
Tumor	32049
Tumor	7799
Tumor	10054
Tumor	18191
Tumor	15727
Tumor	11380
Tumor	11388
Tumor	18075
Tumor	7560
Tumor	11402
Tumor	38238
Tumor	11494
Tumor	15347
Tumor	7575
Tumor	11721
Tumor	22079
Tumor	10273
Tumor	12403
Tumor	9210
Tumor	6054
Tumor	29391
Tumor	12639
Tumor	12609
Tumor	34370
Tumor	20907
Tumor	11445
Tumor	15955
Tumor	12828
Tumor	15778
Tumor	11302
Tumor	9324
Tumor	14385
Tumor	23113
Tumor	16937
Tumor	10701
Tumor	12326
Tumor	13103
Tumor	10851
Tumor	13939
Tumor	15090
Tumor	9820
Tumor	15105
Tumor	11470
Tumor	13355
Tumor	11069
Tumor	6212
Tumor	7234
Tumor	173891
Tumor	9883
Tumor	12911
Tumor	14710
Tumor	17865
Tumor	10732
Tumor	19967
Tumor	7707
Tumor	57011
Normal	21250
Tumor	11151
Tumor	7427
Tumor	14080
Tumor	19632
Normal	11420
Tumor	20593
Tumor	12219
Normal	10850
Tumor	27842
Tumor	23335
Tumor	7802
Normal	13355
Tumor	27007
Tumor	4109
Tumor	27631
Tumor	4752
Tumor	9989
Tumor	19931
Tumor	12014
Tumor	4464
Tumor	8996
Tumor	9398
Tumor	6856
Tumor	12987
Tumor	15600
Tumor	7110
Tumor	23247
Tumor	22395
Tumor	14567
Tumor	15622
Tumor	29032
Tumor	13052
Tumor	25449
Tumor	4637
Tumor	24191
Tumor	37797
Tumor	9433
Tumor	14613
Tumor	5750
Tumor	7891
Tumor	10238
Tumor	8888
Tumor	16839
Tumor	6455
Tumor	22322
Tumor	16549
Tumor	11206
Tumor	7045
Tumor	5178
Tumor	6132
Tumor	8444
Tumor	7174
Tumor	11063
Tumor	76671
Tumor	3297
Tumor	5414
Tumor	94499
Tumor	11035
Tumor	25249
Tumor	13556
Tumor	11896
Tumor	7526
Tumor	7763
Tumor	9030
Tumor	41570
Tumor	65776
Tumor	10927
Tumor	15982
Tumor	10044
Tumor	28839
Tumor	12003
Tumor	15436
Tumor	20042
Tumor	6435
Tumor	38139
Tumor	17188
Tumor	10756
Tumor	9865
Tumor	10290
Tumor	12210
Tumor	12218
Tumor	16253
Tumor	17566
Tumor	8586
Tumor	8569
Tumor	10308
Tumor	6701
Tumor	5222
Tumor	8819
Tumor	10515
Tumor	21227
Tumor	10556
Tumor	21533
Tumor	12353
Tumor	14278
Tumor	38504
Tumor	21781
Tumor	39487
Tumor	24373
Tumor	5987
Tumor	21264
Tumor	4119
Tumor	9470
Tumor	11788
Tumor	6209
Tumor	21492
Tumor	15840
Tumor	11408
Tumor	19143
Tumor	9109
Tumor	19977
Tumor	5269
Tumor	5659
Tumor	14082
Tumor	10070
Tumor	8212
Tumor	13438
Tumor	16357
Tumor	12283
Tumor	11776
Tumor	14875
Tumor	15063
Tumor	17546
Tumor	11599
Tumor	11035
Tumor	7596
Tumor	18616
Tumor	2532
Tumor	5254
Tumor	10092
Tumor	6939
Tumor	13888
Tumor	10237
Tumor	18989
Tumor	7635
Tumor	15607
Tumor	22280
Tumor	14458
Tumor	10411
Tumor	7215
Tumor	8830
Tumor	99430
Tumor	5131
Tumor	20046
Tumor	18806
Tumor	11314
Tumor	9547
Tumor	8249
Tumor	19168
Tumor	24685
Tumor	16089
Tumor	18701
Tumor	32467
Tumor	18495
Tumor	31623
Tumor	16422
Tumor	21807
Tumor	12344
Tumor	18368
Tumor	18319
Tumor	13880
Tumor	12140
Tumor	10311
Tumor	15525
Tumor	15003
Tumor	17779
Tumor	12438
Tumor	37118
Tumor	12524
Tumor	12903
Tumor	8150
Tumor	9065
Tumor	9062
Tumor	15623
Tumor	20075
Tumor	11967
Tumor	11825
Tumor	15517
Tumor	9509
Tumor	17162
Tumor	16777
Tumor	13754
Tumor	16300
Tumor	11002
Tumor	7002
Tumor	14550
Tumor	18585
Tumor	15729
Tumor	12927
Tumor	9017
Tumor	9718
Tumor	11933
Tumor	11091
Tumor	10003
Tumor	10230
Tumor	8308
Tumor	8507
Tumor	27568
Tumor	15547
Tumor	10050
Tumor	9016
Tumor	11564
Tumor	16045
Tumor	9628
Tumor	28082
Tumor	13377
Tumor	13257
Tumor	10294
Tumor	10674
Tumor	28450
Tumor	9118
Tumor	18451
Tumor	9381
Tumor	19701
Tumor	8993
Tumor	22320
Tumor	11445
Tumor	16797
Tumor	31315
Tumor	4977
Tumor	9233
Tumor	20165
Tumor	25970
Tumor	22397
Tumor	16758
Tumor	10143
Tumor	18980
Tumor	18000
Tumor	9833
Tumor	19562
Tumor	8641
Tumor	17143
Tumor	11981
Tumor	7899
Tumor	8021
Tumor	13921
Tumor	15771
Tumor	8394
Tumor	39614
Tumor	9282
Tumor	18825
Tumor	40414
Tumor	21912
Tumor	10352
Tumor	14077
Tumor	8389
Tumor	10636
Tumor	18076
Tumor	19601
Tumor	13344
Tumor	15134
Tumor	9170
Tumor	11855
Tumor	28698
Tumor	23259
Tumor	77658
Tumor	16826
Tumor	20300
Tumor	10206
Tumor	9407
Tumor	19780
Tumor	8072
Tumor	9623
Tumor	21280
Tumor	10262
Tumor	23533
Tumor	6545
Tumor	19543
Tumor	9671
Normal	25788
Tumor	28600
Tumor	10775
Tumor	5935
Normal	12563
Tumor	10890
Normal	14089
Tumor	33312
Tumor	5659
Tumor	21468
Tumor	20077
Normal	20126
Tumor	8375
Tumor	11937
Normal	2924
Tumor	8145
Tumor	26834
Normal	25452
Tumor	15184
Normal	4483
Tumor	13338
Tumor	17660
Normal	12072
Tumor	14478
Normal	24481
Tumor	48801
Tumor	7689
Tumor	22563
Tumor	28030
Normal	23642
Tumor	13501
Tumor	16296
Normal	14544
Tumor	20253
Tumor	10860
Tumor	15235
Normal	18328
Tumor	17016
Normal	32384
Tumor	22033
Normal	14664
Tumor	9724
Normal	21446
Tumor	17725
Normal	14043
Tumor	15040
Normal	16056
Tumor	7919
Normal	18422
Tumor	16917
Tumor	8933
Normal	11177
Tumor	10010
Tumor	15597
Normal	4202
Tumor	17567
Tumor	7279
Normal	15962
Tumor	16192
Normal	12521
Tumor	19488
Tumor	8613
Normal	16843
Tumor	43894
Normal	19887
Tumor	19911
Normal	22840
Tumor	14262
Normal	25681
Tumor	8400
Normal	11957
Tumor	9801
Tumor	24678
Normal	14710
Tumor	13759
Normal	21970
Tumor	16013
Tumor	12330
Normal	32190
Tumor	10199
Normal	22626
Tumor	21174
Normal	27925
Tumor	4745
Tumor	20159
Tumor	17615
Tumor	19017
Tumor	32406
Tumor	20514
Tumor	11899
Tumor	14235
Tumor	9282
Tumor	8091
Tumor	10013
Tumor	9549
Tumor	12812
Normal	17967
Tumor	7944
Tumor	6913
Normal	15784
Tumor	11191
Normal	4880
Tumor	7150
Normal	18172
Tumor	17209
Tumor	24320
Tumor	12552
Tumor	12482
Normal	19902
Tumor	7444
Tumor	28450
Tumor	24346
Tumor	25520
Tumor	17176
Tumor	7740
Tumor	6062
Tumor	17758
Tumor	13141
Tumor	11156
Tumor	20418
Tumor	16924
Tumor	37113
Tumor	9685
Tumor	25746
Tumor	10187
Tumor	16498
Tumor	16271
Tumor	13534
Tumor	9432
Normal	17415
Tumor	9424
Normal	19041
Tumor	7278
Normal	11690
Tumor	9200
Normal	9932
Tumor	13804
Normal	10680
Tumor	19375
Normal	21920
Tumor	47308
Normal	60418
Tumor	16371
Normal	30586
Tumor	41307
Normal	16818
Tumor	18352
Tumor	16064
Normal	14762
Tumor	10394
Normal	19290
Tumor	57883
Normal	17234
Tumor	9762
Normal	13653
Tumor	13172
Tumor	8637
Normal	15230
Tumor	16149
Normal	23710
Tumor	7018
Normal	32482
Tumor	8803
Normal	13150
Tumor	26508
Tumor	12751
Tumor	19442
Normal	10157
Tumor	5511
Normal	10873
Tumor	18509
Tumor	9332
Normal	8345
Tumor	16906
Normal	16595
Tumor	19137
Normal	15713
Tumor	6710
Normal	11328
Tumor	18125
Normal	12122
Tumor	11226
Normal	13927
Tumor	5317
Normal	9159
Tumor	9720
Normal	12466
Tumor	14021
Normal	11438
Tumor	6216
Tumor	6030
Normal	10743
Tumor	14002
Normal	13191
Tumor	19359
Normal	24885
Tumor	18389
Normal	12785
Tumor	16228
Tumor	19617
Tumor	29151
Normal	9796
Tumor	16439
Normal	5534
Tumor	16585
Normal	17970
Tumor	7214
Normal	12067
Tumor	10772
Tumor	12321
Tumor	14250
Tumor	12101
Tumor	9532
Tumor	10183
Tumor	15975
Tumor	7102
Tumor	8981
Tumor	8282
Tumor	15783
Tumor	13147
Tumor	10740
Tumor	20224
Tumor	12549
Tumor	28694
Tumor	13277
Tumor	7055
Tumor	10255
Tumor	54375
Tumor	19132
Tumor	7339
Tumor	4125
Tumor	28741
Tumor	7493
Tumor	7191
Tumor	16473
Tumor	45640
Tumor	10510
Tumor	21583
Tumor	15952
Tumor	7428
Tumor	20113
Tumor	34534
Tumor	21378
Tumor	11927
Tumor	29959
Tumor	12971
Tumor	5204
Tumor	38867
Tumor	15462
Tumor	13945
Tumor	9581
Tumor	8880
Tumor	8317
Tumor	8954
Tumor	11031
Tumor	14607
Tumor	4831
Tumor	7962
Tumor	4799
Tumor	11153
Tumor	15663
Tumor	9741
Tumor	18407
Tumor	11369
Tumor	23278
Tumor	22557
Tumor	7253
Tumor	13344
Tumor	17456
Tumor	13308
Tumor	20026
Tumor	42788
Tumor	13783
Tumor	15118
Tumor	45681
Tumor	36781
Tumor	20630
Tumor	10860
Tumor	14024
Tumor	15040
Tumor	15882
Tumor	17263
Tumor	10471
Tumor	11002
Tumor	14930
Tumor	16060
Tumor	22639
Tumor	13643
Tumor	9804
Tumor	12711
Tumor	11206
Tumor	17863
Tumor	30743
Tumor	20475
Tumor	21812
Tumor	18919
Tumor	46901
Tumor	7775
Tumor	10233
Tumor	16708
Tumor	9450
Tumor	11546
Tumor	11805
Tumor	17032
Tumor	14476
Tumor	18349
Tumor	19374
Tumor	16370
Tumor	4134
Tumor	9534
Tumor	12706
Tumor	33225
Tumor	8545
Tumor	10183
Tumor	20282
Tumor	19754
Tumor	16576
Tumor	10460
Tumor	8864
Tumor	16121
Tumor	11175
Tumor	54567
Tumor	6666
Tumor	9115
Tumor	11496
Tumor	14409
Tumor	14704
Tumor	12062
Tumor	23766
Tumor	7869
Tumor	12220
Tumor	24966
Tumor	7833
Tumor	10418
Tumor	19942
Tumor	35382
Tumor	5854
Tumor	16930
Tumor	20182
Tumor	9355
Tumor	23656
Tumor	6635
Tumor	14005
Tumor	9728
Tumor	15866
Tumor	5188
Tumor	14697
Tumor	9425
Tumor	6083
Tumor	20175
Tumor	11297
Tumor	11542
Tumor	26226
Tumor	21595
Tumor	30743
Tumor	6088
Tumor	24385
Tumor	10421
Tumor	14331
Tumor	7797
Tumor	8471
Tumor	11648
Tumor	27577
Tumor	26627
Tumor	15248
Tumor	31562
Tumor	11298
Tumor	80487
Tumor	21878
Tumor	11454
Tumor	29301
Tumor	30895
Tumor	8468
Normal	12146
Tumor	9757
Tumor	14386
Tumor	20388
Tumor	32892
Normal	12291
Tumor	19972
Tumor	9175
Tumor	9642
Tumor	32749
Tumor	20607
Tumor	16710
Tumor	16096
Tumor	11135
Tumor	22229
Normal	3835
Tumor	10111
Tumor	11268
Normal	11871
Tumor	25705
Tumor	8620
Normal	11077
Tumor	13577
Tumor	14557
Tumor	62041
Tumor	72512
Tumor	14461
Tumor	12461
Tumor	17510
Tumor	12125
Tumor	26771
Tumor	7285
Tumor	9748
Tumor	12832
Normal	4549
Tumor	10862
Tumor	24417
Tumor	14051
Tumor	7710
Normal	8628
Tumor	5676
Tumor	20250
Tumor	15584
Tumor	20040
Tumor	21063
Tumor	8676
Tumor	15428
Tumor	15617
Tumor	14327
Tumor	20917
Normal	15629
Tumor	7465
Tumor	8904
Tumor	9495
Tumor	25484
Normal	12660
Tumor	23461
Tumor	22294
Tumor	18350
Normal	22969
Tumor	31965
Tumor	26077
Tumor	26014
Tumor	422849
Normal	10581
Tumor	7191
Tumor	9931
Tumor	10956
Tumor	15460
Tumor	14334
Tumor	10968
Tumor	13274
Tumor	8915
Tumor	7083
Tumor	5209
Tumor	19800
Tumor	10180
Normal	22613
Tumor	6674
Normal	15552
Tumor	12306
Normal	19543
Tumor	25772
Tumor	9986
Normal	28790
Tumor	8643
Normal	13546
Tumor	17384
Tumor	27086
Normal	10883
Tumor	8264
Tumor	10714
Normal	5944
Tumor	14626
Normal	5570
Tumor	14335
Tumor	5980
Tumor	7700
Tumor	12785
Tumor	11549
Tumor	12188
Tumor	8717
Tumor	12251
Tumor	5564
Tumor	9618
Normal	13455
Tumor	11702
Tumor	9903
Normal	11915
Tumor	10323
Normal	3641
Tumor	15333
Normal	6145
Tumor	16228
Tumor	11479
Normal	4103
Tumor	16282
Tumor	19317
Normal	6839
Tumor	12605
Normal	3078
Tumor	15554
Tumor	13936
Tumor	21538
Tumor	8011
Tumor	5706
Tumor	11079
Tumor	6399
Tumor	7421
Tumor	17300
Tumor	9632
Tumor	12487
Tumor	19416
Tumor	15088
Tumor	8495
Tumor	11132
Tumor	21957
Tumor	12038
Tumor	9142
Tumor	7521
Tumor	10467
Tumor	3413
Tumor	14966
Tumor	25099
Tumor	5918
Tumor	14106
Tumor	2082
Tumor	7726
Tumor	10140
Tumor	5355
Tumor	7040
Tumor	8690
Tumor	18219
Tumor	13035
Tumor	9953
Tumor	13866
Tumor	23656
Tumor	20633
Tumor	14600
Tumor	13253
Tumor	4275
Tumor	23579
Tumor	12220
Tumor	3389
Tumor	12949
Tumor	11138
Tumor	11960
Tumor	16458
Tumor	15540
Tumor	17165
Tumor	14043
Tumor	10061
Tumor	20597
Tumor	14043
Tumor	15642
Tumor	33084
Tumor	19031
Tumor	11092
Tumor	11621
Tumor	12477
Tumor	27745
Tumor	16481
Tumor	8867
Tumor	5259
Tumor	11612
Tumor	6078
Tumor	12486
Tumor	7004
Tumor	24095
Tumor	16823
Tumor	20501
Tumor	33917
Tumor	12176
Tumor	7192
Tumor	7324
Tumor	9615
Normal	1831
Tumor	35491
Normal	22088
Tumor	8301
Tumor	3701
Tumor	8440
Tumor	19616
Tumor	29630
Tumor	18348
Tumor	8769
Tumor	8771
Tumor	7776
Tumor	15303
Tumor	14171
Tumor	19397
Tumor	11729
Tumor	27726
Tumor	4953
Tumor	11520
Tumor	24302
Tumor	10813
Tumor	7912
Tumor	12490
Tumor	12470
Tumor	39698
Tumor	8363
Tumor	9050
Tumor	10582
Tumor	6690
Tumor	11769
Tumor	11108
Tumor	48208
Tumor	12845
Tumor	23833
Tumor	4698
Tumor	12621
Tumor	12982
Tumor	3905
Tumor	8005
Tumor	7992
Tumor	19113
Tumor	11459
Tumor	6521
Tumor	18505
Tumor	45168
Tumor	10433
Tumor	20031
Tumor	4741
Tumor	8238
Tumor	15945
Tumor	4768
Tumor	16149
Tumor	13410
Tumor	9014
Tumor	33258
Tumor	11161
Tumor	4371
Tumor	18326
Tumor	18978
Tumor	14477
Tumor	23438
Tumor	19736
Tumor	13392
Tumor	4259
Tumor	8003
Tumor	12826
Tumor	10486
Tumor	11057
Tumor	13236
Tumor	7052
Tumor	20854
Tumor	9101
Tumor	12154
Tumor	24954
Tumor	10443
Tumor	13911
Tumor	12252
Tumor	15930
Tumor	9351
Tumor	9067
Tumor	17429
Tumor	10000
Tumor	13500
Tumor	10704
Tumor	11473
Tumor	17508
Tumor	7061
Tumor	22216
Tumor	15098
Tumor	14859
Tumor	15269
Tumor	21792
Tumor	10201
Tumor	9370
Tumor	19359
Tumor	30696
Tumor	4101
Tumor	16649
Tumor	7378
Tumor	6363
Tumor	19670
Tumor	12878
Tumor	12172
Tumor	12633

## Sheet: ATP1A2_expData_RANSeq
type	Geneexp
Normal	300
Normal	3707
Normal	1204
Normal	3590
Normal	2762
Normal	642
Normal	618
Normal	998
Normal	4614
Normal	672
Normal	475
Normal	154
Normal	370
Normal	4854
Normal	1833
Normal	3818
Normal	5539
Normal	2395
Normal	8027
Normal	2106
Normal	5371
Normal	3678
Normal	5018
Normal	3798
Normal	3176
Normal	2696
Normal	281
Normal	2495
Normal	2305
Normal	804
Normal	1309
Normal	10139
Normal	16878
Normal	2163
Normal	354
Normal	15018
Normal	2927
Normal	2595
Normal	1913
Normal	3362
Normal	326
Normal	1442
Normal	882
Normal	5416
Normal	155
Normal	1350
Normal	812
Normal	3473
Normal	1274
Normal	1878
Normal	4335
Normal	424
Normal	11904
Normal	698
Normal	934
Normal	891
Normal	3498
Normal	10017
Normal	7218
Normal	170
Normal	487
Normal	2900
Normal	432
Normal	124
Normal	362
Normal	106
Normal	78
Normal	939
Normal	4426
Normal	844
Normal	1655
Normal	173
Normal	798
Normal	814
Normal	162
Normal	232
Normal	837
Normal	355
Normal	2299
Normal	2756
Normal	485
Normal	1435
Normal	2998
Normal	509
Normal	4356
Normal	827
Normal	5750
Normal	3323
Normal	1551
Normal	534
Normal	2951
Normal	730
Normal	421
Normal	6214
Normal	908
Normal	2464
Normal	7298
Normal	755
Normal	5058
Normal	1692
Normal	92
Normal	858
Normal	74
Normal	438
Normal	1347
Normal	831
Normal	675
Normal	199
Normal	38
Normal	2266
Normal	327
Normal	877
Normal	258
Normal	846
Normal	624
Normal	532
Normal	300
Normal	4053
Normal	1772
Normal	1064
Normal	1550
Normal	650
Normal	1819
Normal	3822
Normal	2856
Normal	417
Normal	4058
Normal	5155
Normal	201
Normal	2211
Normal	8226
Normal	1362
Normal	751
Normal	2425
Normal	1137
Normal	4264
Normal	4386
Normal	248
Normal	4900
Normal	1366
Normal	769
Normal	2177
Normal	3284
Normal	3169
Normal	2121
Normal	985
Normal	10019
Normal	2516
Normal	1405
Normal	1306
Normal	1135
Normal	2889
Normal	3803
Normal	337
Normal	411
Normal	1182
Normal	2468
Normal	4458
Normal	1791
Normal	794
Normal	728
Normal	10727
Normal	1320
Normal	3340
Normal	3876
Normal	249
Normal	932
Normal	2621
Normal	21186
Normal	3086
Normal	554
Normal	92
Normal	1503
Normal	7142
Normal	5520
Normal	1079
Normal	70
Normal	3009
Normal	13332
Normal	4049
Normal	543
Normal	295
Normal	2464
Normal	738
Normal	1459
Normal	421
Normal	147
Normal	319
Normal	4022
Normal	1114
Normal	631
Normal	1585
Normal	340
Normal	698
Normal	2213
Normal	840
Normal	1853
Normal	4103
Normal	2226
Normal	1067
Normal	2551
Normal	298
Normal	3307
Normal	951
Normal	4624
Normal	1051
Normal	1028
Normal	1649
Normal	3915
Normal	10901
Normal	79
Normal	1792
Normal	778
Normal	5636
Normal	715
Normal	282
Normal	344
Normal	2422
Normal	7008
Normal	198
Normal	721
Normal	174
Normal	1063
Normal	314
Normal	131
Normal	3762
Normal	625
Normal	10648
Normal	251
Normal	174
Normal	4617
Normal	209
Normal	3803
Normal	3531
Normal	2236
Normal	486
Normal	1210
Normal	2080
Normal	2702
Normal	1403
Normal	2193
Normal	2162
Normal	248
Normal	987
Normal	7058
Normal	5362
Normal	1606
Normal	1799
Normal	9958
Normal	4676
Normal	11463
Normal	196
Normal	3398
Normal	2046
Normal	1119
Normal	2370
Normal	112
Normal	258
Normal	4356
Normal	2401
Normal	3246
Normal	1776
Normal	334
Normal	186
Normal	340
Normal	672
Normal	3132
Normal	7344
Normal	6193
Normal	5897
Normal	5905
Normal	1856
Normal	870
Normal	503
Normal	2019
Normal	1699
Normal	2825
Normal	289
Normal	500
Normal	1195
Normal	3156
Normal	340
Normal	439
Normal	164
Normal	1042
Normal	1911
Normal	4159
Normal	496
Normal	5207
Normal	1116
Tumor	14
Tumor	15
Tumor	10
Tumor	820
Tumor	15
Tumor	41
Tumor	34
Tumor	13
Tumor	73
Tumor	93
Tumor	39
Tumor	58
Tumor	43
Tumor	12
Tumor	10
Tumor	246
Tumor	1
Tumor	12
Tumor	32
Tumor	4
Tumor	24
Tumor	117
Tumor	21
Tumor	10
Tumor	9
Tumor	65
Tumor	6
Tumor	0
Tumor	13
Tumor	11
Tumor	4
Tumor	45
Tumor	286
Tumor	80
Tumor	5
Tumor	115
Tumor	64
Tumor	23
Tumor	70
Tumor	193
Tumor	144
Tumor	35
Tumor	8
Tumor	13
Tumor	1
Tumor	58
Tumor	6
Tumor	0
Tumor	2
Tumor	6
Tumor	17
Tumor	50
Tumor	61
Tumor	422
Tumor	21
Tumor	192
Tumor	10
Tumor	30
Tumor	267
Tumor	73
Tumor	116
Tumor	59
Tumor	703
Tumor	50
Tumor	28
Tumor	42
Tumor	22
Tumor	2
Tumor	8
Tumor	58
Tumor	106
Tumor	0
Tumor	22
Tumor	2
Tumor	74
Tumor	115
Tumor	32
Tumor	58
Tumor	38
Tumor	178
Tumor	88
Tumor	0
Tumor	102
Tumor	9
Tumor	27
Tumor	163
Tumor	1
Tumor	241
Tumor	103
Tumor	5
Tumor	26
Tumor	190
Tumor	149
Tumor	53
Tumor	409
Tumor	179
Tumor	3
Tumor	75
Tumor	72
Tumor	50
Tumor	129
Tumor	13
Tumor	40
Tumor	73
Tumor	38
Tumor	173
Tumor	96
Tumor	27
Tumor	15
Tumor	4
Tumor	4
Tumor	52
Tumor	118
Tumor	5
Tumor	119
Tumor	12
Tumor	0
Tumor	63
Tumor	48
Tumor	361
Tumor	24
Tumor	2
Tumor	27
Tumor	10
Tumor	178
Tumor	9
Normal	209
Tumor	241
Tumor	28
Normal	1937
Tumor	5
Tumor	64
Normal	1997
Tumor	4
Tumor	188
Tumor	17
Normal	3785
Tumor	63
Tumor	86
Normal	1206
Tumor	1
Tumor	114
Tumor	1
Tumor	10
Normal	1570
Tumor	16
Normal	518
Tumor	165
Normal	8340
Tumor	104
Tumor	76
Tumor	96
Tumor	12
Tumor	16
Tumor	52
Tumor	12
Tumor	31
Tumor	66
Tumor	21
Tumor	65
Tumor	25
Tumor	21
Tumor	137
Tumor	5
Tumor	325
Tumor	205
Tumor	225
Tumor	116
Tumor	115
Tumor	1
Tumor	35
Tumor	24
Tumor	0
Tumor	5
Tumor	45
Tumor	51
Tumor	2
Tumor	2
Tumor	13
Tumor	0
Tumor	33
Tumor	68
Tumor	88
Tumor	13
Tumor	3
Tumor	24
Tumor	8
Tumor	28
Tumor	124
Tumor	7
Tumor	6
Tumor	5
Tumor	4
Tumor	2
Tumor	1
Tumor	63
Tumor	7
Tumor	10
Tumor	11
Tumor	75
Tumor	37
Tumor	0
Tumor	166
Tumor	6
Tumor	18
Tumor	63
Tumor	18
Tumor	14
Tumor	20
Tumor	9
Tumor	93
Tumor	22
Tumor	276
Tumor	29
Tumor	60
Tumor	4
Tumor	22
Tumor	7
Tumor	9
Tumor	63
Tumor	10
Tumor	4
Tumor	2
Tumor	53
Tumor	2
Tumor	4
Tumor	66
Tumor	14
Tumor	14
Tumor	0
Tumor	29
Tumor	191
Tumor	16
Tumor	30
Tumor	2
Tumor	56
Tumor	13
Tumor	27
Tumor	17
Tumor	70
Tumor	67
Tumor	157
Tumor	40
Tumor	32
Tumor	5
Tumor	11
Tumor	9
Tumor	29
Tumor	20
Tumor	11
Tumor	1
Tumor	145
Tumor	84
Tumor	28
Tumor	4
Tumor	116
Tumor	120
Tumor	483
Tumor	54
Tumor	12
Tumor	6
Tumor	15
Tumor	33
Tumor	18
Tumor	24
Tumor	93
Tumor	1
Normal	168
Tumor	77
Tumor	1
Tumor	18
Tumor	153
Normal	474
Tumor	74
Tumor	864
Normal	1435
Tumor	204
Tumor	577
Tumor	191
Normal	333
Tumor	131
Tumor	26
Tumor	83
Tumor	2
Tumor	363
Tumor	15
Tumor	107
Tumor	73
Tumor	68
Tumor	223
Tumor	5
Tumor	68
Tumor	26
Tumor	52
Tumor	41
Tumor	31
Tumor	14
Tumor	314
Tumor	1
Tumor	19
Tumor	22
Tumor	72
Tumor	98
Tumor	32
Tumor	399
Tumor	8
Tumor	512
Tumor	24
Tumor	16
Tumor	19
Tumor	182
Tumor	113
Tumor	12
Tumor	395
Tumor	9
Tumor	10
Tumor	7998
Tumor	19
Tumor	45
Tumor	28
Tumor	9
Tumor	21
Tumor	8
Tumor	28
Tumor	3
Tumor	5
Tumor	3
Tumor	1
Tumor	1
Tumor	15
Tumor	78
Tumor	1
Tumor	47
Tumor	2
Tumor	49
Tumor	319
Tumor	11
Tumor	13
Tumor	109
Tumor	33
Tumor	15
Tumor	22
Tumor	1
Tumor	393
Tumor	0
Tumor	8
Tumor	61
Tumor	6
Tumor	42
Tumor	178
Tumor	0
Tumor	56
Tumor	10
Tumor	20
Tumor	33
Tumor	3
Tumor	8
Tumor	24
Tumor	19
Tumor	28
Tumor	34
Tumor	39
Tumor	2
Tumor	74
Tumor	5
Tumor	175
Tumor	0
Tumor	312
Tumor	15
Tumor	177
Tumor	41
Tumor	65
Tumor	7
Tumor	12
Tumor	15
Tumor	205
Tumor	124
Tumor	32
Tumor	198
Tumor	16
Tumor	152
Tumor	2
Tumor	7
Tumor	497
Tumor	3
Tumor	6
Tumor	40
Tumor	60
Tumor	58
Tumor	22
Tumor	365
Tumor	4
Tumor	111
Tumor	4
Tumor	144
Tumor	10
Tumor	21
Tumor	1
Tumor	28
Tumor	13
Tumor	700
Tumor	28
Tumor	23
Tumor	5
Tumor	5
Tumor	233
Tumor	2
Tumor	10
Tumor	90
Tumor	8
Tumor	89
Tumor	12
Tumor	33
Tumor	20
Tumor	0
Tumor	5
Tumor	6
Tumor	124
Tumor	10
Tumor	21
Tumor	5
Tumor	8
Tumor	10
Tumor	2
Tumor	1
Tumor	1
Tumor	52
Tumor	124
Tumor	124
Tumor	74
Tumor	87
Tumor	35
Tumor	23
Tumor	1
Tumor	7
Tumor	0
Tumor	13
Tumor	483
Tumor	22
Tumor	8
Tumor	39
Tumor	10
Tumor	1
Tumor	1
Tumor	43
Tumor	24
Tumor	42
Tumor	470
Tumor	31
Tumor	17
Tumor	9
Tumor	16
Tumor	58
Tumor	180
Tumor	17
Tumor	147
Tumor	50
Tumor	5
Tumor	17
Tumor	79
Tumor	170
Tumor	19
Tumor	60
Tumor	3
Tumor	34
Tumor	29
Tumor	71
Tumor	32
Tumor	18
Tumor	55
Tumor	359
Tumor	75
Tumor	309
Tumor	267
Tumor	315
Tumor	165
Tumor	48
Tumor	3
Tumor	7
Tumor	1
Tumor	37
Tumor	9
Tumor	37
Tumor	9
Tumor	3
Tumor	33
Tumor	5
Tumor	74
Tumor	27
Tumor	110
Tumor	2
Tumor	32
Tumor	4
Tumor	115
Tumor	9
Tumor	46
Tumor	7
Tumor	1
Tumor	20
Tumor	20
Tumor	2
Tumor	2
Tumor	4979
Tumor	23
Tumor	49
Tumor	59
Tumor	227
Tumor	21
Tumor	47
Tumor	141
Tumor	138
Tumor	15
Tumor	60
Tumor	19
Tumor	37
Tumor	25
Tumor	49
Tumor	9
Tumor	14
Tumor	16
Tumor	8
Tumor	3
Tumor	133
Tumor	339
Tumor	1
Tumor	338
Tumor	43
Tumor	81
Tumor	5
Tumor	20
Tumor	15
Tumor	4
Tumor	28
Tumor	7
Tumor	12
Tumor	48
Tumor	31
Normal	304
Tumor	6
Tumor	223
Tumor	66
Normal	1340
Tumor	58
Normal	244
Tumor	78
Tumor	87
Tumor	100
Tumor	3
Normal	605
Tumor	92
Tumor	47
Normal	1502
Tumor	7
Tumor	151
Normal	689
Tumor	68
Normal	2722
Tumor	4
Tumor	427
Normal	674
Tumor	55
Normal	619
Tumor	70
Tumor	18
Tumor	15
Tumor	65
Normal	129
Tumor	255
Tumor	191
Normal	871
Tumor	368
Tumor	355
Tumor	37
Normal	1489
Tumor	18
Normal	425
Tumor	25
Normal	283
Tumor	52
Normal	417
Tumor	2
Normal	149
Tumor	6
Normal	777
Tumor	2
Normal	2783
Tumor	24
Tumor	849
Normal	867
Tumor	58
Tumor	11
Normal	15261
Tumor	507
Tumor	118
Normal	580
Tumor	57
Normal	824
Tumor	66
Tumor	36
Normal	2569
Tumor	4
Normal	827
Tumor	92
Normal	224
Tumor	26
Normal	357
Tumor	239
Normal	484
Tumor	84
Tumor	110
Normal	1564
Tumor	219
Normal	3334
Tumor	26
Tumor	2
Normal	181
Tumor	18
Normal	253
Tumor	46
Normal	194
Tumor	191
Tumor	26
Tumor	157
Tumor	99
Tumor	789
Tumor	33
Tumor	2
Tumor	24
Tumor	38
Tumor	17
Tumor	168
Tumor	63
Tumor	44
Normal	558
Tumor	48
Tumor	7
Normal	480
Tumor	56
Normal	2690
Tumor	43
Normal	561
Tumor	23
Tumor	59
Tumor	112
Tumor	341
Normal	96
Tumor	673
Tumor	16
Tumor	67
Tumor	67
Tumor	31
Tumor	26
Tumor	492
Tumor	64
Tumor	16
Tumor	19
Tumor	46
Tumor	275
Tumor	35
Tumor	11
Tumor	1
Tumor	215
Tumor	2
Tumor	44
Tumor	39
Tumor	3
Normal	2671
Tumor	24
Normal	1152
Tumor	150
Normal	839
Tumor	101
Normal	1561
Tumor	2156
Normal	2469
Tumor	30
Normal	3195
Tumor	41
Normal	350
Tumor	33
Normal	663
Tumor	27
Normal	3054
Tumor	5
Tumor	7
Normal	176
Tumor	5
Normal	382
Tumor	12
Normal	3436
Tumor	26
Normal	800
Tumor	5
Tumor	123
Normal	915
Tumor	169
Normal	319
Tumor	5
Normal	1324
Tumor	30
Normal	249
Tumor	34
Tumor	6
Tumor	74
Normal	1836
Tumor	170
Normal	4005
Tumor	21
Tumor	10
Normal	1298
Tumor	6
Normal	899
Tumor	55
Normal	1660
Tumor	1
Normal	1721
Tumor	8
Normal	4845
Tumor	30
Normal	352
Tumor	18
Normal	971
Tumor	130
Normal	524
Tumor	63
Normal	260
Tumor	66
Tumor	9
Normal	1720
Tumor	1
Normal	233
Tumor	57
Normal	754
Tumor	31
Normal	655
Tumor	50
Tumor	12
Tumor	30
Normal	3552
Tumor	29
Normal	2686
Tumor	28
Normal	193
Tumor	7
Normal	893
Tumor	133
Tumor	31
Tumor	32
Tumor	176
Tumor	218
Tumor	1067
Tumor	0
Tumor	59
Tumor	15
Tumor	6
Tumor	42
Tumor	121
Tumor	78
Tumor	89
Tumor	0
Tumor	3
Tumor	1351
Tumor	16
Tumor	27
Tumor	7
Tumor	25
Tumor	5
Tumor	4
Tumor	12
Tumor	155
Tumor	22
Tumor	13
Tumor	11
Tumor	65
Tumor	1
Tumor	20
Tumor	8
Tumor	8
Tumor	59
Tumor	6
Tumor	49
Tumor	41
Tumor	3
Tumor	7
Tumor	60
Tumor	2
Tumor	11
Tumor	29
Tumor	3
Tumor	4
Tumor	18
Tumor	1
Tumor	58
Tumor	17
Tumor	40
Tumor	1832
Tumor	17
Tumor	18
Tumor	8
Tumor	38
Tumor	219
Tumor	1
Tumor	565
Tumor	119
Tumor	24
Tumor	36
Tumor	69
Tumor	2
Tumor	6
Tumor	2495
Tumor	15
Tumor	10
Tumor	1
Tumor	155
Tumor	55
Tumor	3
Tumor	1
Tumor	2
Tumor	0
Tumor	112
Tumor	8
Tumor	7
Tumor	5
Tumor	421
Tumor	4
Tumor	206
Tumor	97
Tumor	3
Tumor	128
Tumor	0
Tumor	0
Tumor	65
Tumor	30
Tumor	39
Tumor	3
Tumor	126
Tumor	0
Tumor	6
Tumor	90
Tumor	169
Tumor	2
Tumor	32
Tumor	13
Tumor	37
Tumor	9
Tumor	972
Tumor	34
Tumor	10
Tumor	0
Tumor	5
Tumor	140
Tumor	35
Tumor	3
Tumor	29
Tumor	152
Tumor	3
Tumor	53
Tumor	32
Tumor	10
Tumor	28
Tumor	8
Tumor	93
Tumor	2
Tumor	12
Tumor	10
Tumor	61
Tumor	3
Tumor	121
Tumor	12
Tumor	332
Tumor	39
Tumor	40
Tumor	68
Tumor	17
Tumor	48
Tumor	81
Tumor	143
Tumor	53
Tumor	11940
Tumor	251
Tumor	65
Tumor	128
Tumor	27
Tumor	29
Tumor	36
Tumor	422
Tumor	203
Tumor	29
Tumor	514
Tumor	1993
Tumor	2
Tumor	39
Tumor	3
Tumor	15
Tumor	66
Tumor	2
Tumor	10
Tumor	77
Tumor	44
Tumor	0
Tumor	58
Tumor	19
Tumor	13
Tumor	2
Tumor	16
Tumor	1
Tumor	19
Tumor	14
Tumor	1
Tumor	13
Normal	394
Tumor	3
Tumor	18
Tumor	30
Tumor	10
Normal	2067
Tumor	1
Tumor	16
Tumor	41
Tumor	235
Tumor	459
Tumor	14
Tumor	59
Tumor	21
Tumor	60
Normal	3924
Tumor	13
Tumor	14
Normal	152
Tumor	11
Tumor	437
Normal	1055
Tumor	8
Tumor	59
Tumor	24
Tumor	1055
Tumor	63
Tumor	6
Tumor	32
Tumor	92
Tumor	39
Tumor	165
Tumor	4
Tumor	1020
Normal	13765
Tumor	78
Tumor	78
Tumor	72
Tumor	2102
Normal	2516
Tumor	20
Tumor	0
Tumor	75
Tumor	23
Tumor	87
Tumor	14
Tumor	49
Tumor	128
Tumor	66
Tumor	18
Normal	249
Tumor	51
Tumor	10
Tumor	21
Tumor	142
Normal	196
Tumor	34
Tumor	0
Tumor	26
Normal	2611
Tumor	0
Tumor	1
Tumor	8
Tumor	5
Normal	1645
Tumor	78
Tumor	89
Tumor	306
Tumor	63
Tumor	18
Tumor	34
Tumor	2
Tumor	0
Tumor	20
Tumor	18
Tumor	167
Tumor	51
Normal	90
Tumor	38
Normal	69
Tumor	4
Normal	1836
Tumor	4
Tumor	35
Normal	2498
Tumor	3
Normal	5863
Tumor	4
Tumor	5
Normal	843
Tumor	21
Tumor	15
Normal	1104
Tumor	1
Normal	1409
Tumor	12
Tumor	7
Tumor	848
Tumor	169
Tumor	128
Tumor	10
Tumor	8
Tumor	20
Tumor	114
Tumor	58
Normal	2257
Tumor	38
Tumor	22
Normal	6331
Tumor	8
Normal	1673
Tumor	156
Normal	1154
Tumor	123
Tumor	7
Normal	4575
Tumor	21
Tumor	9
Normal	4016
Tumor	585
Normal	2953
Tumor	22
Tumor	48
Tumor	77
Tumor	22
Tumor	6
Tumor	150
Tumor	5
Tumor	3
Tumor	1
Tumor	29
Tumor	2
Tumor	21
Tumor	108
Tumor	20
Tumor	9
Tumor	8
Tumor	37
Tumor	158
Tumor	17
Tumor	521
Tumor	43
Tumor	448
Tumor	4
Tumor	46
Tumor	1
Tumor	15
Tumor	35
Tumor	27
Tumor	12
Tumor	7
Tumor	32
Tumor	76
Tumor	79
Tumor	10
Tumor	13
Tumor	35
Tumor	62
Tumor	14
Tumor	48
Tumor	5
Tumor	6
Tumor	2
Tumor	61
Tumor	6
Tumor	270
Tumor	6
Tumor	158
Tumor	40
Tumor	0
Tumor	8
Tumor	27
Tumor	67
Tumor	10
Tumor	24
Tumor	4
Tumor	2
Tumor	124
Tumor	34
Tumor	53
Tumor	49
Tumor	2
Tumor	7
Tumor	1052
Tumor	61
Tumor	36
Tumor	270
Tumor	93
Tumor	50
Tumor	26
Tumor	5
Tumor	80
Tumor	3
Tumor	377
Tumor	1
Tumor	108
Normal	27772
Tumor	3
Normal	713
Tumor	39
Tumor	33
Tumor	3
Tumor	17
Tumor	373
Tumor	34
Tumor	13
Tumor	35
Tumor	236
Tumor	88
Tumor	4
Tumor	68
Tumor	6
Tumor	114
Tumor	31
Tumor	201
Tumor	4
Tumor	233
Tumor	235
Tumor	52
Tumor	157
Tumor	3
Tumor	201
Tumor	82
Tumor	10
Tumor	34
Tumor	176
Tumor	60
Tumor	77
Tumor	172
Tumor	50
Tumor	11
Tumor	68
Tumor	28
Tumor	44
Tumor	22
Tumor	35
Tumor	20
Tumor	9
Tumor	3
Tumor	3
Tumor	33
Tumor	72
Tumor	756
Tumor	11
Tumor	8
Tumor	1
Tumor	14
Tumor	109
Tumor	69
Tumor	275
Tumor	86
Tumor	5
Tumor	28
Tumor	15
Tumor	121
Tumor	67
Tumor	2
Tumor	48
Tumor	227
Tumor	28
Tumor	23
Tumor	36
Tumor	12
Tumor	272
Tumor	121
Tumor	34
Tumor	68
Tumor	11
Tumor	17
Tumor	4
Tumor	64
Tumor	77
Tumor	7
Tumor	27
Tumor	185
Tumor	28
Tumor	13
Tumor	124
Tumor	30
Tumor	96
Tumor	18
Tumor	33
Tumor	12
Tumor	2
Tumor	2
Tumor	21
Tumor	117
Tumor	1600
Tumor	47
Tumor	10
Tumor	12
Tumor	12
Tumor	9
Tumor	84
Tumor	11
Tumor	7
Tumor	382
Tumor	246
Tumor	31
Tumor	6

## Sheet: ATP1A3_expData_RANSeq
type	Geneexp
Normal	9
Normal	6
Normal	13
Normal	10
Normal	3
Normal	4
Normal	6
Normal	7
Normal	13
Normal	2
Normal	12
Normal	4
Normal	17
Normal	5
Normal	35
Normal	115
Normal	4
Normal	7
Normal	2
Normal	6
Normal	9
Normal	7
Normal	20
Normal	15
Normal	10
Normal	5
Normal	14
Normal	9
Normal	18
Normal	29
Normal	6
Normal	3
Normal	10
Normal	11
Normal	12
Normal	11
Normal	14
Normal	19
Normal	7
Normal	6
Normal	29
Normal	4
Normal	8
Normal	11
Normal	23
Normal	20
Normal	24
Normal	25
Normal	5
Normal	5
Normal	2
Normal	22
Normal	20
Normal	24
Normal	6
Normal	7
Normal	20
Normal	9
Normal	5
Normal	7
Normal	3
Normal	10
Normal	11
Normal	7
Normal	37
Normal	3
Normal	7
Normal	18
Normal	14
Normal	25
Normal	4
Normal	18
Normal	10
Normal	11
Normal	8
Normal	3
Normal	11
Normal	5
Normal	1
Normal	9
Normal	7
Normal	6
Normal	5
Normal	8
Normal	13
Normal	7
Normal	5
Normal	2
Normal	7
Normal	7
Normal	5
Normal	12
Normal	7
Normal	59
Normal	210
Normal	6
Normal	10
Normal	13
Normal	3
Normal	38
Normal	13
Normal	10
Normal	6
Normal	16
Normal	15
Normal	14
Normal	2
Normal	3
Normal	6
Normal	5
Normal	19
Normal	20
Normal	17
Normal	10
Normal	5
Normal	42
Normal	3
Normal	2
Normal	5
Normal	13
Normal	1
Normal	4
Normal	6
Normal	30
Normal	4
Normal	8
Normal	7
Normal	3
Normal	5
Normal	4
Normal	7
Normal	5
Normal	12
Normal	6
Normal	2
Normal	6
Normal	11
Normal	11
Normal	10
Normal	11
Normal	8
Normal	12
Normal	1
Normal	11
Normal	1
Normal	6
Normal	29
Normal	5
Normal	8
Normal	0
Normal	16
Normal	1
Normal	12
Normal	9
Normal	10
Normal	20
Normal	66
Normal	136
Normal	14
Normal	15
Normal	7
Normal	5
Normal	15
Normal	23
Normal	13
Normal	3
Normal	5
Normal	5
Normal	8
Normal	0
Normal	8
Normal	7
Normal	3
Normal	5
Normal	0
Normal	7
Normal	3
Normal	9
Normal	6
Normal	5
Normal	9
Normal	23
Normal	1
Normal	7
Normal	9
Normal	5
Normal	3
Normal	7
Normal	0
Normal	2
Normal	14
Normal	2
Normal	21
Normal	133
Normal	28
Normal	3
Normal	19
Normal	20
Normal	5
Normal	8
Normal	18
Normal	12
Normal	10
Normal	9
Normal	7
Normal	3
Normal	8
Normal	5
Normal	3
Normal	37
Normal	12
Normal	110
Normal	40
Normal	5
Normal	9
Normal	5
Normal	20
Normal	6
Normal	9
Normal	7
Normal	11
Normal	6
Normal	12
Normal	14
Normal	7
Normal	8
Normal	14
Normal	5
Normal	9
Normal	15
Normal	2
Normal	13
Normal	4
Normal	0
Normal	14
Normal	3
Normal	5
Normal	5
Normal	8
Normal	4
Normal	1
Normal	6
Normal	1
Normal	11
Normal	6
Normal	4
Normal	4
Normal	3
Normal	5
Normal	5
Normal	5
Normal	6
Normal	2
Normal	8
Normal	2
Normal	10
Normal	14
Normal	9
Normal	3
Normal	17
Normal	5
Normal	28
Normal	14
Normal	11
Normal	7
Normal	2
Normal	8
Normal	7
Normal	132
Normal	4
Normal	8
Normal	7
Normal	3
Normal	49
Normal	13
Normal	8
Normal	5
Normal	4
Normal	7
Normal	17
Normal	17
Normal	25
Normal	6
Normal	4
Normal	4
Normal	11
Normal	12
Normal	10
Normal	1
Normal	15
Tumor	1288
Tumor	186
Tumor	196
Tumor	29
Tumor	4
Tumor	22
Tumor	34
Tumor	1009
Tumor	1
Tumor	29
Tumor	8
Tumor	30
Tumor	9
Tumor	3
Tumor	26
Tumor	145
Tumor	3291
Tumor	100
Tumor	85
Tumor	5
Tumor	12
Tumor	737
Tumor	8
Tumor	10
Tumor	49
Tumor	3
Tumor	34
Tumor	21
Tumor	5
Tumor	6
Tumor	22
Tumor	26
Tumor	17
Tumor	510
Tumor	22
Tumor	56
Tumor	7
Tumor	58
Tumor	70
Tumor	189
Tumor	459
Tumor	11
Tumor	158
Tumor	16
Tumor	34
Tumor	51
Tumor	8
Tumor	66
Tumor	18
Tumor	13
Tumor	12
Tumor	44
Tumor	7
Tumor	33
Tumor	12
Tumor	69
Tumor	237
Tumor	4
Tumor	20
Tumor	7
Tumor	5
Tumor	36
Tumor	10
Tumor	8
Tumor	14
Tumor	65
Tumor	10
Tumor	278
Tumor	44
Tumor	99
Tumor	28
Tumor	12
Tumor	24
Tumor	63
Tumor	2126
Tumor	130
Tumor	24
Tumor	25
Tumor	40
Tumor	14
Tumor	40
Tumor	10
Tumor	7
Tumor	102
Tumor	12
Tumor	38
Tumor	3
Tumor	93
Tumor	24
Tumor	6
Tumor	115
Tumor	156
Tumor	12
Tumor	167
Tumor	24
Tumor	19
Tumor	15
Tumor	81
Tumor	16
Tumor	7
Tumor	32
Tumor	9
Tumor	38
Tumor	24
Tumor	10
Tumor	164
Tumor	126
Tumor	75
Tumor	19
Tumor	29
Tumor	6
Tumor	8
Tumor	87
Tumor	8
Tumor	20
Tumor	27
Tumor	28
Tumor	15
Tumor	23
Tumor	21
Tumor	91
Tumor	8
Tumor	24
Tumor	280
Tumor	4
Tumor	340
Normal	3
Tumor	20
Tumor	4
Normal	9
Tumor	4
Tumor	121
Normal	3
Tumor	217
Tumor	24
Tumor	4
Normal	3
Tumor	3
Tumor	4
Normal	6
Tumor	172
Tumor	56
Tumor	1
Tumor	17
Normal	4
Tumor	491
Normal	5
Tumor	6
Normal	4
Tumor	18
Tumor	25
Tumor	14
Tumor	10
Tumor	16
Tumor	41
Tumor	4
Tumor	79
Tumor	12
Tumor	14
Tumor	18
Tumor	3
Tumor	616
Tumor	94
Tumor	408
Tumor	5
Tumor	17
Tumor	160
Tumor	11
Tumor	160
Tumor	12
Tumor	6
Tumor	18
Tumor	31
Tumor	35
Tumor	13
Tumor	10
Tumor	15
Tumor	21
Tumor	18
Tumor	17
Tumor	14
Tumor	137
Tumor	8
Tumor	404
Tumor	5
Tumor	20
Tumor	28
Tumor	310
Tumor	13
Tumor	540
Tumor	26
Tumor	21
Tumor	4
Tumor	59
Tumor	11
Tumor	41
Tumor	6
Tumor	47
Tumor	16
Tumor	61
Tumor	5
Tumor	22
Tumor	80
Tumor	187
Tumor	8
Tumor	43
Tumor	28
Tumor	33
Tumor	12
Tumor	167
Tumor	8
Tumor	87
Tumor	15
Tumor	4
Tumor	11
Tumor	51
Tumor	4
Tumor	243
Tumor	141
Tumor	19
Tumor	244
Tumor	87
Tumor	58
Tumor	8
Tumor	14
Tumor	17
Tumor	4
Tumor	4
Tumor	18
Tumor	10
Tumor	24
Tumor	13
Tumor	5
Tumor	11
Tumor	10
Tumor	17
Tumor	39
Tumor	5
Tumor	7
Tumor	25
Tumor	18
Tumor	127
Tumor	29
Tumor	76
Tumor	9
Tumor	13
Tumor	9
Tumor	63
Tumor	106
Tumor	1675
Tumor	14
Tumor	8
Tumor	15
Tumor	39
Tumor	519
Tumor	38
Tumor	15
Tumor	16
Tumor	25
Tumor	133
Tumor	44
Tumor	4
Tumor	3
Tumor	40
Tumor	3
Tumor	20
Tumor	330
Normal	15
Tumor	12
Tumor	24
Tumor	13
Tumor	83
Normal	15
Tumor	33
Tumor	16
Normal	12
Tumor	4
Tumor	8
Tumor	76
Normal	9
Tumor	19
Tumor	27
Tumor	82
Tumor	3
Tumor	34
Tumor	9
Tumor	46
Tumor	43
Tumor	5
Tumor	19
Tumor	78
Tumor	10
Tumor	36
Tumor	49
Tumor	30
Tumor	7
Tumor	10
Tumor	62
Tumor	130
Tumor	47
Tumor	668
Tumor	32
Tumor	0
Tumor	31
Tumor	25
Tumor	996
Tumor	67
Tumor	19
Tumor	1495
Tumor	4
Tumor	402
Tumor	66
Tumor	5
Tumor	20
Tumor	24
Tumor	172
Tumor	8
Tumor	53
Tumor	253
Tumor	33
Tumor	41
Tumor	10
Tumor	35
Tumor	18
Tumor	11
Tumor	139
Tumor	8
Tumor	89
Tumor	7
Tumor	54
Tumor	87
Tumor	30
Tumor	12
Tumor	2
Tumor	33
Tumor	6
Tumor	4
Tumor	4
Tumor	318
Tumor	68
Tumor	8
Tumor	257
Tumor	3
Tumor	8
Tumor	695
Tumor	124
Tumor	24
Tumor	20
Tumor	13
Tumor	11
Tumor	28
Tumor	16
Tumor	252
Tumor	28
Tumor	17
Tumor	1
Tumor	9
Tumor	8
Tumor	10
Tumor	467
Tumor	6
Tumor	43
Tumor	21
Tumor	4
Tumor	26
Tumor	24
Tumor	38
Tumor	2111
Tumor	196
Tumor	27
Tumor	21
Tumor	10
Tumor	157
Tumor	3
Tumor	8
Tumor	14
Tumor	185
Tumor	73
Tumor	55
Tumor	5
Tumor	18
Tumor	8
Tumor	9
Tumor	4
Tumor	157
Tumor	15
Tumor	11
Tumor	18
Tumor	31
Tumor	43
Tumor	103
Tumor	2
Tumor	12
Tumor	54
Tumor	6
Tumor	2
Tumor	27
Tumor	12
Tumor	36
Tumor	3
Tumor	5
Tumor	29
Tumor	2
Tumor	32
Tumor	65
Tumor	23
Tumor	11
Tumor	97
Tumor	102
Tumor	36
Tumor	93
Tumor	12
Tumor	74
Tumor	42
Tumor	35
Tumor	140
Tumor	77
Tumor	62
Tumor	22
Tumor	244
Tumor	37
Tumor	1616
Tumor	61
Tumor	145
Tumor	3
Tumor	33
Tumor	35
Tumor	61
Tumor	14
Tumor	8
Tumor	16
Tumor	25
Tumor	205
Tumor	36
Tumor	15
Tumor	51
Tumor	72
Tumor	91
Tumor	40
Tumor	80
Tumor	56
Tumor	55
Tumor	276
Tumor	17
Tumor	23
Tumor	25
Tumor	2
Tumor	30
Tumor	29
Tumor	16
Tumor	388
Tumor	12
Tumor	6
Tumor	49
Tumor	5
Tumor	25
Tumor	12
Tumor	98
Tumor	30
Tumor	14
Tumor	92
Tumor	66
Tumor	100
Tumor	270
Tumor	30
Tumor	42
Tumor	21
Tumor	5
Tumor	6
Tumor	17
Tumor	25
Tumor	35
Tumor	64
Tumor	281
Tumor	81
Tumor	391
Tumor	22
Tumor	49
Tumor	14
Tumor	61
Tumor	22
Tumor	6
Tumor	6
Tumor	6
Tumor	73
Tumor	18
Tumor	21
Tumor	8
Tumor	6
Tumor	21
Tumor	36
Tumor	404
Tumor	33
Tumor	564
Tumor	312
Tumor	21
Tumor	14
Tumor	26
Tumor	9
Tumor	28
Tumor	18
Tumor	23
Tumor	4
Tumor	7
Tumor	32
Tumor	10
Tumor	2
Tumor	67
Tumor	210
Tumor	18
Tumor	52
Tumor	32
Tumor	5
Tumor	26
Tumor	4
Tumor	14
Tumor	34
Tumor	168
Tumor	14
Tumor	26
Tumor	356
Tumor	3414
Tumor	11
Tumor	104
Tumor	1
Tumor	5
Tumor	5
Tumor	7
Tumor	110
Tumor	9
Tumor	66
Tumor	2
Tumor	14
Tumor	6
Tumor	7
Tumor	242
Tumor	46
Normal	9
Tumor	4
Tumor	40
Tumor	12
Normal	5
Tumor	7
Normal	4
Tumor	71
Tumor	4
Tumor	54
Tumor	25
Normal	11
Tumor	40
Tumor	224
Normal	2
Tumor	60
Tumor	22
Normal	8
Tumor	5196
Normal	2
Tumor	32
Tumor	40
Normal	21
Tumor	117
Normal	5
Tumor	24
Tumor	88
Tumor	21
Tumor	16
Normal	4
Tumor	21
Tumor	6
Normal	3
Tumor	4
Tumor	59
Tumor	23
Normal	10
Tumor	25
Normal	6
Tumor	9
Normal	6
Tumor	45
Normal	6
Tumor	21
Normal	98
Tumor	79
Normal	5
Tumor	37
Normal	4
Tumor	37
Tumor	132
Normal	11
Tumor	173
Tumor	20
Normal	4
Tumor	277
Tumor	24
Normal	4
Tumor	11
Normal	5
Tumor	99
Tumor	55
Normal	5
Tumor	18
Normal	12
Tumor	63
Normal	13
Tumor	86
Normal	4
Tumor	6
Normal	6
Tumor	5
Tumor	26
Normal	4
Tumor	7
Normal	4
Tumor	15
Tumor	48
Normal	16
Tumor	24
Normal	1
Tumor	55
Normal	16
Tumor	81
Tumor	31
Tumor	2
Tumor	25
Tumor	5
Tumor	38
Tumor	9
Tumor	1
Tumor	130
Tumor	96
Tumor	501
Tumor	7
Tumor	128
Normal	15
Tumor	1
Tumor	99
Normal	29
Tumor	9
Normal	2
Tumor	35
Normal	6
Tumor	32
Tumor	29
Tumor	33
Tumor	34
Normal	13
Tumor	3161
Tumor	6
Tumor	2
Tumor	9
Tumor	12
Tumor	8
Tumor	4
Tumor	72
Tumor	281
Tumor	27
Tumor	12
Tumor	11
Tumor	61
Tumor	47
Tumor	5
Tumor	29
Tumor	3
Tumor	21
Tumor	16
Tumor	3
Normal	9
Tumor	17
Normal	2
Tumor	1690
Normal	4
Tumor	33
Normal	8
Tumor	0
Normal	6
Tumor	35
Normal	3
Tumor	18
Normal	3
Tumor	53
Normal	9
Tumor	5
Normal	44
Tumor	4
Tumor	576
Normal	6
Tumor	109
Normal	2
Tumor	138
Normal	13
Tumor	2
Normal	5
Tumor	222
Tumor	4
Normal	8
Tumor	30
Normal	8
Tumor	3
Normal	9
Tumor	13
Normal	10
Tumor	22
Tumor	106
Tumor	32
Normal	8
Tumor	18
Normal	4
Tumor	59
Tumor	32
Normal	5
Tumor	298
Normal	14
Tumor	18
Normal	13
Tumor	152
Normal	12
Tumor	60
Normal	4
Tumor	30
Normal	5
Tumor	6
Normal	13
Tumor	11
Normal	4
Tumor	74
Normal	9
Tumor	16
Tumor	125
Normal	4
Tumor	97
Normal	13
Tumor	483
Normal	13
Tumor	18
Normal	14
Tumor	7
Tumor	35
Tumor	89
Normal	8
Tumor	819
Normal	8
Tumor	6
Normal	1
Tumor	32
Normal	13
Tumor	10
Tumor	17
Tumor	46
Tumor	169
Tumor	27
Tumor	10
Tumor	14
Tumor	22
Tumor	14
Tumor	4
Tumor	7
Tumor	11
Tumor	23
Tumor	12
Tumor	45
Tumor	44
Tumor	144
Tumor	6
Tumor	66
Tumor	98
Tumor	31
Tumor	18
Tumor	447
Tumor	60
Tumor	21
Tumor	23
Tumor	34
Tumor	16
Tumor	20
Tumor	9
Tumor	34
Tumor	12
Tumor	21
Tumor	14
Tumor	69
Tumor	30
Tumor	60
Tumor	24
Tumor	1889
Tumor	34
Tumor	60
Tumor	11
Tumor	54
Tumor	77
Tumor	58
Tumor	315
Tumor	171
Tumor	13
Tumor	36
Tumor	174
Tumor	206
Tumor	124
Tumor	51
Tumor	231
Tumor	12
Tumor	2177
Tumor	27
Tumor	7
Tumor	46
Tumor	22
Tumor	151
Tumor	79
Tumor	1987
Tumor	31
Tumor	72
Tumor	36
Tumor	9
Tumor	37
Tumor	36
Tumor	4
Tumor	45
Tumor	62
Tumor	15
Tumor	45
Tumor	60
Tumor	22
Tumor	6
Tumor	28
Tumor	14
Tumor	14
Tumor	59
Tumor	118
Tumor	106
Tumor	14
Tumor	107
Tumor	34
Tumor	41
Tumor	43
Tumor	3
Tumor	2
Tumor	12
Tumor	17
Tumor	4
Tumor	21
Tumor	6
Tumor	84
Tumor	20
Tumor	6
Tumor	74
Tumor	6
Tumor	1395
Tumor	470
Tumor	98
Tumor	21
Tumor	22
Tumor	201
Tumor	26
Tumor	12
Tumor	2
Tumor	3
Tumor	8
Tumor	110
Tumor	131
Tumor	9
Tumor	1
Tumor	5
Tumor	66
Tumor	4
Tumor	15
Tumor	3
Tumor	238
Tumor	3
Tumor	67
Tumor	106
Tumor	17
Tumor	19
Tumor	10
Tumor	20
Tumor	19
Tumor	4
Tumor	87
Tumor	17
Tumor	6
Tumor	1212
Tumor	9
Tumor	21
Tumor	10
Tumor	83
Tumor	129
Tumor	6
Tumor	581
Tumor	419
Tumor	56
Tumor	50
Tumor	90
Tumor	18
Tumor	743
Tumor	17
Tumor	53
Tumor	22
Tumor	11
Tumor	12
Tumor	96
Tumor	53
Tumor	12
Tumor	1225
Tumor	3
Tumor	17
Tumor	19
Tumor	17
Tumor	13
Tumor	16
Tumor	13
Tumor	1
Tumor	39
Normal	5
Tumor	9
Tumor	392
Tumor	14
Tumor	50
Normal	9
Tumor	42
Tumor	77
Tumor	10
Tumor	13
Tumor	4
Tumor	60
Tumor	12
Tumor	3
Tumor	10
Normal	1
Tumor	14
Tumor	52
Normal	13
Tumor	20
Tumor	379
Normal	13
Tumor	5
Tumor	4
Tumor	445
Tumor	238
Tumor	80
Tumor	14
Tumor	214
Tumor	15
Tumor	6
Tumor	260
Tumor	123
Tumor	7
Normal	197
Tumor	19
Tumor	585
Tumor	9
Tumor	127
Normal	4
Tumor	87
Tumor	107
Tumor	18
Tumor	229
Tumor	8
Tumor	6
Tumor	35
Tumor	4
Tumor	7
Tumor	1724
Normal	13
Tumor	8
Tumor	10
Tumor	23
Tumor	9
Normal	4
Tumor	60
Tumor	78
Tumor	38
Normal	6
Tumor	6
Tumor	37
Tumor	11
Tumor	1
Normal	2
Tumor	12
Tumor	19
Tumor	43
Tumor	282
Tumor	16
Tumor	6
Tumor	11
Tumor	3
Tumor	5
Tumor	86
Tumor	307
Tumor	7
Normal	6
Tumor	16
Normal	6
Tumor	4
Normal	16
Tumor	29
Tumor	15
Normal	7
Tumor	57
Normal	20
Tumor	11
Tumor	77
Normal	14
Tumor	50
Tumor	61
Normal	5
Tumor	8
Normal	9
Tumor	21
Tumor	99
Tumor	42
Tumor	93
Tumor	122
Tumor	4
Tumor	25
Tumor	29
Tumor	16
Tumor	542
Normal	9
Tumor	19
Tumor	28
Normal	21
Tumor	18
Normal	3
Tumor	18
Normal	8
Tumor	4
Tumor	100
Normal	7
Tumor	16
Tumor	186
Normal	7
Tumor	30
Normal	1
Tumor	1
Tumor	18
Tumor	193
Tumor	32
Tumor	19
Tumor	324
Tumor	46
Tumor	56
Tumor	5
Tumor	18
Tumor	33
Tumor	6
Tumor	997
Tumor	2
Tumor	63
Tumor	6
Tumor	17
Tumor	12
Tumor	2021
Tumor	213
Tumor	15
Tumor	305
Tumor	44
Tumor	25
Tumor	27
Tumor	1
Tumor	97
Tumor	101
Tumor	294
Tumor	15
Tumor	1
Tumor	22
Tumor	14
Tumor	36
Tumor	86
Tumor	127
Tumor	17
Tumor	4
Tumor	185
Tumor	6
Tumor	48
Tumor	5
Tumor	83
Tumor	79
Tumor	3
Tumor	7
Tumor	21
Tumor	68
Tumor	22
Tumor	361
Tumor	4
Tumor	91
Tumor	13
Tumor	14
Tumor	48
Tumor	23
Tumor	99
Tumor	26
Tumor	63
Tumor	4
Tumor	9
Tumor	15
Tumor	28
Tumor	86
Tumor	9
Tumor	63
Tumor	62
Tumor	58
Tumor	3
Tumor	6
Tumor	0
Tumor	21
Tumor	14
Tumor	16
Tumor	36
Normal	1
Tumor	4
Normal	6
Tumor	154
Tumor	37
Tumor	11
Tumor	328
Tumor	35
Tumor	40
Tumor	45
Tumor	69
Tumor	117
Tumor	7
Tumor	5
Tumor	36
Tumor	164
Tumor	4
Tumor	19
Tumor	2
Tumor	22
Tumor	99
Tumor	13
Tumor	8
Tumor	20
Tumor	187
Tumor	10
Tumor	69
Tumor	4
Tumor	51
Tumor	19
Tumor	17
Tumor	107
Tumor	16
Tumor	60
Tumor	1
Tumor	18
Tumor	11
Tumor	364
Tumor	38
Tumor	272
Tumor	13
Tumor	11
Tumor	46
Tumor	2
Tumor	22
Tumor	119
Tumor	4
Tumor	33
Tumor	13
Tumor	33
Tumor	81
Tumor	49
Tumor	52
Tumor	35
Tumor	22
Tumor	326
Tumor	79
Tumor	18
Tumor	28
Tumor	17
Tumor	91
Tumor	19
Tumor	12
Tumor	15
Tumor	30
Tumor	14
Tumor	63
Tumor	5
Tumor	13
Tumor	6
Tumor	17
Tumor	27
Tumor	35
Tumor	5
Tumor	13
Tumor	6
Tumor	436
Tumor	26
Tumor	26
Tumor	116
Tumor	17
Tumor	18
Tumor	36
Tumor	9
Tumor	36
Tumor	18
Tumor	18
Tumor	15
Tumor	46
Tumor	25
Tumor	3
Tumor	11
Tumor	48
Tumor	73
Tumor	68
Tumor	19
Tumor	1
Tumor	5
Tumor	12
Tumor	1
Tumor	102
Tumor	18
Tumor	6
Tumor	4

## Sheet: ATP1A4_expData_RANSeq
type	Geneexp
Normal	12
Normal	20
Normal	14
Normal	22
Normal	7
Normal	28
Normal	14
Normal	9
Normal	42
Normal	0
Normal	24
Normal	13
Normal	27
Normal	3
Normal	131
Normal	50
Normal	54
Normal	9
Normal	8
Normal	7
Normal	2
Normal	6
Normal	3
Normal	73
Normal	47
Normal	3
Normal	3
Normal	146
Normal	1
Normal	17
Normal	9
Normal	2
Normal	9
Normal	7
Normal	4
Normal	5
Normal	11
Normal	6
Normal	0
Normal	3
Normal	15
Normal	8
Normal	5
Normal	11
Normal	5
Normal	51
Normal	2
Normal	3
Normal	4
Normal	11
Normal	1
Normal	16
Normal	12
Normal	16
Normal	10
Normal	7
Normal	8
Normal	9
Normal	5
Normal	78
Normal	4
Normal	4
Normal	22
Normal	7
Normal	120
Normal	33
Normal	10
Normal	3
Normal	3
Normal	91
Normal	28
Normal	12
Normal	4
Normal	6
Normal	9
Normal	2
Normal	1
Normal	58
Normal	1
Normal	8
Normal	3
Normal	6
Normal	2
Normal	84
Normal	23
Normal	1
Normal	2
Normal	31
Normal	26
Normal	0
Normal	44
Normal	112
Normal	12
Normal	7
Normal	6
Normal	3
Normal	7
Normal	2
Normal	4
Normal	5
Normal	6
Normal	56
Normal	15
Normal	10
Normal	4
Normal	13
Normal	5
Normal	7
Normal	11
Normal	23
Normal	12
Normal	28
Normal	13
Normal	10
Normal	1
Normal	9
Normal	11
Normal	4
Normal	2
Normal	6
Normal	3
Normal	5
Normal	36
Normal	6
Normal	2
Normal	1
Normal	2
Normal	6
Normal	10
Normal	3
Normal	16
Normal	34
Normal	4
Normal	19
Normal	3
Normal	10
Normal	3
Normal	2
Normal	7
Normal	4
Normal	22
Normal	20
Normal	5
Normal	29
Normal	8
Normal	6
Normal	111
Normal	7
Normal	33
Normal	1
Normal	3
Normal	58
Normal	46
Normal	23
Normal	31
Normal	16
Normal	19
Normal	187
Normal	101
Normal	3
Normal	75
Normal	1
Normal	12
Normal	354
Normal	92
Normal	81
Normal	3
Normal	3
Normal	97
Normal	5
Normal	16
Normal	4
Normal	34
Normal	184
Normal	8
Normal	9
Normal	25
Normal	4
Normal	5
Normal	1
Normal	5
Normal	34
Normal	9
Normal	40
Normal	2
Normal	11
Normal	35
Normal	3
Normal	4
Normal	35
Normal	1
Normal	10
Normal	17
Normal	8
Normal	172
Normal	11
Normal	100
Normal	8
Normal	4
Normal	4
Normal	4
Normal	14
Normal	98
Normal	4
Normal	14
Normal	4
Normal	0
Normal	13
Normal	1
Normal	30
Normal	3
Normal	60
Normal	3
Normal	6
Normal	1
Normal	5
Normal	14
Normal	5
Normal	5
Normal	89
Normal	64
Normal	44
Normal	30
Normal	6
Normal	7
Normal	6
Normal	18
Normal	7
Normal	13
Normal	5
Normal	9
Normal	101
Normal	3
Normal	11
Normal	17
Normal	10
Normal	3
Normal	14
Normal	8
Normal	11
Normal	1
Normal	4
Normal	2
Normal	7
Normal	9
Normal	10
Normal	12
Normal	3
Normal	5
Normal	15
Normal	11
Normal	95
Normal	4
Normal	3
Normal	4
Normal	6
Normal	23
Normal	22
Normal	0
Normal	3
Normal	8
Normal	22
Normal	23
Normal	17
Normal	15
Normal	11
Normal	3
Normal	5
Normal	9
Normal	5
Normal	3
Normal	186
Normal	19
Normal	48
Normal	6
Normal	8
Normal	3
Normal	5
Normal	33
Normal	19
Normal	23
Normal	29
Normal	0
Normal	25
Normal	13
Normal	4
Normal	9
Normal	8
Normal	7
Normal	15
Tumor	57
Tumor	2
Tumor	4
Tumor	113
Tumor	12
Tumor	15
Tumor	21
Tumor	6
Tumor	2
Tumor	74
Tumor	137
Tumor	274
Tumor	39
Tumor	16
Tumor	24
Tumor	4
Tumor	1
Tumor	41
Tumor	26
Tumor	0
Tumor	2
Tumor	2661
Tumor	29
Tumor	3
Tumor	11
Tumor	3
Tumor	2
Tumor	1
Tumor	431
Tumor	2
Tumor	7
Tumor	17
Tumor	182
Tumor	24
Tumor	5
Tumor	49
Tumor	0
Tumor	7
Tumor	67
Tumor	108
Tumor	402
Tumor	2
Tumor	46
Tumor	74
Tumor	1
Tumor	101
Tumor	613
Tumor	0
Tumor	8
Tumor	2
Tumor	2
Tumor	5
Tumor	878
Tumor	574
Tumor	169
Tumor	400
Tumor	31
Tumor	73
Tumor	133
Tumor	151
Tumor	189
Tumor	2
Tumor	85
Tumor	322
Tumor	262
Tumor	14
Tumor	37
Tumor	41
Tumor	9
Tumor	53
Tumor	93
Tumor	0
Tumor	51
Tumor	2
Tumor	13
Tumor	69
Tumor	96
Tumor	20
Tumor	43
Tumor	176
Tumor	152
Tumor	7
Tumor	82
Tumor	16
Tumor	337
Tumor	5
Tumor	2
Tumor	24
Tumor	22
Tumor	4
Tumor	63
Tumor	13
Tumor	2
Tumor	47
Tumor	78
Tumor	211
Tumor	4
Tumor	75
Tumor	41
Tumor	164
Tumor	139
Tumor	69
Tumor	43
Tumor	105
Tumor	7
Tumor	39
Tumor	52
Tumor	6
Tumor	3
Tumor	8
Tumor	6
Tumor	19
Tumor	9
Tumor	3
Tumor	5
Tumor	63
Tumor	3
Tumor	55
Tumor	1
Tumor	5
Tumor	21
Tumor	1
Tumor	136
Tumor	7
Tumor	449
Tumor	0
Normal	30
Tumor	59
Tumor	247
Normal	40
Tumor	24
Tumor	34
Normal	10
Tumor	15
Tumor	40
Tumor	13
Normal	9
Tumor	3
Tumor	7
Normal	8
Tumor	0
Tumor	71
Tumor	2
Tumor	12
Normal	10
Tumor	102
Normal	13
Tumor	153
Normal	17
Tumor	59
Tumor	31
Tumor	20
Tumor	15
Tumor	5
Tumor	70
Tumor	26
Tumor	209
Tumor	169
Tumor	2
Tumor	67
Tumor	87
Tumor	14
Tumor	32
Tumor	801
Tumor	196
Tumor	48
Tumor	39
Tumor	5
Tumor	134
Tumor	4
Tumor	7
Tumor	15
Tumor	0
Tumor	13
Tumor	4
Tumor	112
Tumor	1
Tumor	15
Tumor	197
Tumor	2
Tumor	357
Tumor	8
Tumor	191
Tumor	4
Tumor	4
Tumor	112
Tumor	73
Tumor	2
Tumor	462
Tumor	66
Tumor	55
Tumor	61
Tumor	44
Tumor	46
Tumor	2
Tumor	30
Tumor	93
Tumor	38
Tumor	290
Tumor	313
Tumor	173
Tumor	3
Tumor	77
Tumor	0
Tumor	147
Tumor	9
Tumor	23
Tumor	57
Tumor	19
Tumor	103
Tumor	412
Tumor	75
Tumor	296
Tumor	149
Tumor	1008
Tumor	116
Tumor	42
Tumor	60
Tumor	456
Tumor	22
Tumor	39
Tumor	38
Tumor	4
Tumor	2
Tumor	33
Tumor	6
Tumor	708
Tumor	201
Tumor	143
Tumor	2
Tumor	59
Tumor	663
Tumor	37
Tumor	64
Tumor	7
Tumor	231
Tumor	240
Tumor	52
Tumor	414
Tumor	179
Tumor	139
Tumor	3
Tumor	117
Tumor	17
Tumor	135
Tumor	4
Tumor	73
Tumor	89
Tumor	31
Tumor	11
Tumor	0
Tumor	209
Tumor	440
Tumor	44
Tumor	67
Tumor	733
Tumor	195
Tumor	29
Tumor	160
Tumor	13
Tumor	22
Tumor	586
Tumor	115
Tumor	307
Tumor	102
Tumor	76
Tumor	8
Normal	16
Tumor	152
Tumor	0
Tumor	6
Tumor	379
Normal	53
Tumor	298
Tumor	245
Normal	243
Tumor	280
Tumor	38
Tumor	108
Normal	77
Tumor	170
Tumor	1
Tumor	184
Tumor	0
Tumor	80
Tumor	383
Tumor	101
Tumor	14
Tumor	99
Tumor	86
Tumor	97
Tumor	579
Tumor	14
Tumor	205
Tumor	3
Tumor	37
Tumor	1182
Tumor	50
Tumor	147
Tumor	3
Tumor	17
Tumor	22
Tumor	3
Tumor	263
Tumor	128
Tumor	1
Tumor	197
Tumor	38
Tumor	56
Tumor	0
Tumor	11
Tumor	9
Tumor	3
Tumor	45
Tumor	31
Tumor	31
Tumor	104
Tumor	51
Tumor	108
Tumor	28
Tumor	2
Tumor	4
Tumor	74
Tumor	22
Tumor	1
Tumor	12
Tumor	1
Tumor	4
Tumor	1
Tumor	48
Tumor	495
Tumor	4
Tumor	807
Tumor	0
Tumor	211
Tumor	72
Tumor	51
Tumor	270
Tumor	147
Tumor	18
Tumor	7
Tumor	22
Tumor	0
Tumor	26
Tumor	11
Tumor	18
Tumor	252
Tumor	236
Tumor	8
Tumor	3392
Tumor	4
Tumor	71
Tumor	15
Tumor	76
Tumor	22
Tumor	599
Tumor	27
Tumor	2
Tumor	37
Tumor	63
Tumor	2
Tumor	12
Tumor	3
Tumor	971
Tumor	4
Tumor	42
Tumor	2
Tumor	270
Tumor	252
Tumor	20
Tumor	25
Tumor	5
Tumor	185
Tumor	54
Tumor	14
Tumor	111
Tumor	333
Tumor	63
Tumor	163
Tumor	4
Tumor	20
Tumor	3
Tumor	2
Tumor	434
Tumor	2
Tumor	5
Tumor	10
Tumor	54
Tumor	28
Tumor	6
Tumor	310
Tumor	1
Tumor	10
Tumor	3
Tumor	44
Tumor	182
Tumor	25
Tumor	3
Tumor	34
Tumor	164
Tumor	1146
Tumor	6
Tumor	329
Tumor	12
Tumor	79
Tumor	66
Tumor	5
Tumor	7
Tumor	102
Tumor	4
Tumor	14
Tumor	160
Tumor	19
Tumor	99
Tumor	2
Tumor	35
Tumor	37
Tumor	6
Tumor	223
Tumor	11
Tumor	1
Tumor	10
Tumor	407
Tumor	1
Tumor	2
Tumor	4
Tumor	4
Tumor	119
Tumor	283
Tumor	103
Tumor	100
Tumor	25
Tumor	6
Tumor	13
Tumor	6
Tumor	0
Tumor	17
Tumor	255
Tumor	399
Tumor	191
Tumor	47
Tumor	7
Tumor	2
Tumor	56
Tumor	1
Tumor	32
Tumor	4
Tumor	59
Tumor	66
Tumor	2
Tumor	31
Tumor	49
Tumor	109
Tumor	9
Tumor	86
Tumor	170
Tumor	57
Tumor	2
Tumor	35
Tumor	6
Tumor	17
Tumor	3
Tumor	38
Tumor	3
Tumor	5840
Tumor	152
Tumor	40
Tumor	278
Tumor	71
Tumor	102
Tumor	69
Tumor	220
Tumor	33
Tumor	4
Tumor	306
Tumor	189
Tumor	4
Tumor	1
Tumor	3
Tumor	23
Tumor	7
Tumor	3
Tumor	22
Tumor	99
Tumor	52
Tumor	87
Tumor	321
Tumor	1
Tumor	119
Tumor	609
Tumor	3
Tumor	23
Tumor	1
Tumor	30
Tumor	897
Tumor	50
Tumor	4
Tumor	1
Tumor	138
Tumor	25
Tumor	205
Tumor	16
Tumor	67
Tumor	278
Tumor	24
Tumor	2
Tumor	92
Tumor	9
Tumor	11
Tumor	23
Tumor	71
Tumor	4
Tumor	94
Tumor	44
Tumor	4
Tumor	12
Tumor	16
Tumor	0
Tumor	204
Tumor	5
Tumor	64
Tumor	3
Tumor	715
Tumor	153
Tumor	0
Tumor	13
Tumor	4
Tumor	4
Tumor	25
Tumor	9
Tumor	37
Tumor	2
Tumor	44
Tumor	2
Tumor	236
Tumor	65
Tumor	21
Normal	4
Tumor	0
Tumor	88
Tumor	10
Normal	25
Tumor	1
Normal	11
Tumor	6
Tumor	163
Tumor	72
Tumor	5
Normal	49
Tumor	16
Tumor	2
Normal	10
Tumor	30
Tumor	30
Normal	52
Tumor	23
Normal	20
Tumor	4
Tumor	655
Normal	67
Tumor	4
Normal	8
Tumor	202
Tumor	32
Tumor	2
Tumor	167
Normal	42
Tumor	5
Tumor	515
Normal	62
Tumor	1
Tumor	35
Tumor	42
Normal	27
Tumor	8
Normal	491
Tumor	46
Normal	70
Tumor	217
Normal	72
Tumor	4
Normal	49
Tumor	20
Normal	59
Tumor	11
Normal	31
Tumor	3
Tumor	16
Normal	11
Tumor	263
Tumor	102
Normal	9
Tumor	11
Tumor	3
Normal	6
Tumor	85
Normal	50
Tumor	30
Tumor	16
Normal	49
Tumor	2
Normal	66
Tumor	118
Normal	13
Tumor	651
Normal	186
Tumor	40
Normal	28
Tumor	6
Tumor	297
Normal	127
Tumor	335
Normal	317
Tumor	49
Tumor	4
Normal	29
Tumor	83
Normal	52
Tumor	62
Normal	13
Tumor	1
Tumor	6
Tumor	366
Tumor	336
Tumor	137
Tumor	4
Tumor	2
Tumor	311
Tumor	403
Tumor	19
Tumor	2274
Tumor	345
Tumor	188
Normal	87
Tumor	89
Tumor	56
Normal	94
Tumor	11
Normal	3
Tumor	145
Normal	36
Tumor	8
Tumor	229
Tumor	117
Tumor	1732
Normal	72
Tumor	107
Tumor	187
Tumor	332
Tumor	118
Tumor	697
Tumor	172
Tumor	348
Tumor	688
Tumor	12
Tumor	10
Tumor	111
Tumor	60
Tumor	35
Tumor	135
Tumor	0
Tumor	302
Tumor	0
Tumor	42
Tumor	97
Tumor	26
Normal	53
Tumor	186
Normal	88
Tumor	0
Normal	9
Tumor	169
Normal	138
Tumor	650
Normal	59
Tumor	86
Normal	31
Tumor	5
Normal	90
Tumor	158
Normal	51
Tumor	314
Normal	44
Tumor	1
Tumor	57
Normal	16
Tumor	1
Normal	18
Tumor	1
Normal	26
Tumor	58
Normal	6
Tumor	51
Tumor	117
Normal	22
Tumor	484
Normal	85
Tumor	15
Normal	6
Tumor	58
Normal	83
Tumor	125
Tumor	81
Tumor	6
Normal	62
Tumor	4
Normal	13
Tumor	0
Tumor	1
Normal	78
Tumor	78
Normal	63
Tumor	3
Normal	9
Tumor	0
Normal	7
Tumor	124
Normal	149
Tumor	3
Normal	3
Tumor	1
Normal	3
Tumor	52
Normal	8
Tumor	601
Normal	66
Tumor	398
Tumor	12
Normal	126
Tumor	25
Normal	200
Tumor	3
Normal	8
Tumor	80
Normal	11
Tumor	118
Tumor	40
Tumor	9
Normal	11
Tumor	331
Normal	7
Tumor	2
Normal	99
Tumor	21
Normal	21
Tumor	67
Tumor	7
Tumor	15
Tumor	29
Tumor	25
Tumor	57
Tumor	1
Tumor	11
Tumor	7
Tumor	4
Tumor	619
Tumor	40
Tumor	6
Tumor	13
Tumor	2
Tumor	3
Tumor	38
Tumor	45
Tumor	9
Tumor	55
Tumor	6
Tumor	19
Tumor	22
Tumor	3
Tumor	6
Tumor	100
Tumor	149
Tumor	102
Tumor	13
Tumor	9
Tumor	15
Tumor	385
Tumor	8
Tumor	5
Tumor	5
Tumor	76
Tumor	78
Tumor	2
Tumor	18
Tumor	44
Tumor	1
Tumor	3
Tumor	331
Tumor	155
Tumor	51
Tumor	27
Tumor	39
Tumor	81
Tumor	6
Tumor	51
Tumor	416
Tumor	2
Tumor	264
Tumor	4
Tumor	137
Tumor	94
Tumor	1
Tumor	21
Tumor	219
Tumor	26
Tumor	130
Tumor	26
Tumor	2
Tumor	1
Tumor	305
Tumor	44
Tumor	14
Tumor	6
Tumor	35
Tumor	300
Tumor	9
Tumor	120
Tumor	19
Tumor	1
Tumor	125
Tumor	57
Tumor	54
Tumor	364
Tumor	167
Tumor	44
Tumor	194
Tumor	38
Tumor	3
Tumor	7
Tumor	2
Tumor	3
Tumor	6
Tumor	19
Tumor	211
Tumor	39
Tumor	202
Tumor	32
Tumor	25
Tumor	183
Tumor	5
Tumor	78
Tumor	50
Tumor	176
Tumor	90
Tumor	11
Tumor	673
Tumor	36
Tumor	2
Tumor	3
Tumor	53
Tumor	24
Tumor	320
Tumor	7
Tumor	54
Tumor	31
Tumor	2
Tumor	6
Tumor	64
Tumor	3
Tumor	23
Tumor	63
Tumor	128
Tumor	60
Tumor	5
Tumor	29
Tumor	38
Tumor	2
Tumor	16
Tumor	0
Tumor	104
Tumor	3
Tumor	71
Tumor	5
Tumor	4
Tumor	746
Tumor	11
Tumor	91
Tumor	80
Tumor	33
Tumor	126
Tumor	130
Tumor	263
Tumor	124
Tumor	79
Tumor	495
Tumor	7
Tumor	185
Tumor	221
Tumor	25
Tumor	185
Tumor	71
Tumor	228
Tumor	18
Tumor	120
Tumor	95
Tumor	3
Tumor	49
Tumor	5
Tumor	263
Tumor	7
Tumor	4
Tumor	49
Tumor	13
Tumor	56
Tumor	5
Tumor	1
Tumor	28
Tumor	13
Tumor	13
Tumor	37
Normal	35
Tumor	69
Tumor	2
Tumor	538
Tumor	0
Normal	4
Tumor	5
Tumor	69
Tumor	31
Tumor	32
Tumor	51
Tumor	91
Tumor	349
Tumor	284
Tumor	565
Normal	7
Tumor	54
Tumor	210
Normal	29
Tumor	2
Tumor	10
Normal	34
Tumor	2
Tumor	1
Tumor	147
Tumor	119
Tumor	42
Tumor	4
Tumor	65
Tumor	30
Tumor	81
Tumor	110
Tumor	13
Tumor	2
Normal	5
Tumor	142
Tumor	10
Tumor	159
Tumor	26
Normal	11
Tumor	77
Tumor	10
Tumor	279
Tumor	27
Tumor	186
Tumor	83
Tumor	12
Tumor	174
Tumor	94
Tumor	13
Normal	61
Tumor	122
Tumor	81
Tumor	373
Tumor	17
Normal	53
Tumor	1
Tumor	0
Tumor	5
Normal	411
Tumor	3
Tumor	3
Tumor	0
Tumor	9
Normal	3
Tumor	65
Tumor	1506
Tumor	87
Tumor	3
Tumor	1
Tumor	4
Tumor	2
Tumor	2
Tumor	9
Tumor	7
Tumor	42
Tumor	642
Normal	212
Tumor	60
Normal	7
Tumor	55
Normal	25
Tumor	0
Tumor	10
Normal	9
Tumor	58
Normal	24
Tumor	4
Tumor	5
Normal	11
Tumor	133
Tumor	26
Normal	8
Tumor	27
Normal	11
Tumor	49
Tumor	19
Tumor	425
Tumor	241
Tumor	5
Tumor	422
Tumor	117
Tumor	67
Tumor	126
Tumor	1
Normal	29
Tumor	11
Tumor	15
Normal	27
Tumor	68
Normal	5
Tumor	295
Normal	47
Tumor	104
Tumor	4
Normal	8
Tumor	126
Tumor	1
Normal	7
Tumor	524
Normal	9
Tumor	335
Tumor	369
Tumor	382
Tumor	49
Tumor	84
Tumor	246
Tumor	153
Tumor	2
Tumor	1
Tumor	237
Tumor	4
Tumor	1
Tumor	9
Tumor	28
Tumor	16
Tumor	51
Tumor	358
Tumor	13
Tumor	8
Tumor	39
Tumor	90
Tumor	21
Tumor	5
Tumor	123
Tumor	49
Tumor	29
Tumor	433
Tumor	7
Tumor	367
Tumor	76
Tumor	65
Tumor	63
Tumor	43
Tumor	7
Tumor	181
Tumor	3
Tumor	396
Tumor	83
Tumor	796
Tumor	34
Tumor	30
Tumor	1
Tumor	43
Tumor	66
Tumor	7
Tumor	6
Tumor	9
Tumor	154
Tumor	0
Tumor	94
Tumor	37
Tumor	9
Tumor	7
Tumor	72
Tumor	1
Tumor	27
Tumor	55
Tumor	84
Tumor	41
Tumor	20
Tumor	2
Tumor	8
Tumor	131
Tumor	23
Tumor	7
Tumor	236
Tumor	23
Tumor	87
Tumor	53
Tumor	3
Tumor	7
Tumor	1
Tumor	170
Tumor	4
Tumor	248
Normal	21
Tumor	2
Normal	24
Tumor	89
Tumor	93
Tumor	21
Tumor	8
Tumor	925
Tumor	10
Tumor	55
Tumor	29
Tumor	6
Tumor	7
Tumor	64
Tumor	178
Tumor	52
Tumor	2015
Tumor	92
Tumor	212
Tumor	4
Tumor	116
Tumor	110
Tumor	582
Tumor	10
Tumor	1
Tumor	2
Tumor	7
Tumor	574
Tumor	203
Tumor	35
Tumor	162
Tumor	6
Tumor	73
Tumor	11
Tumor	2
Tumor	397
Tumor	16
Tumor	15
Tumor	483
Tumor	379
Tumor	1
Tumor	742
Tumor	65
Tumor	2
Tumor	3
Tumor	268
Tumor	2906
Tumor	10
Tumor	25
Tumor	2
Tumor	230
Tumor	78
Tumor	42
Tumor	69
Tumor	100
Tumor	8
Tumor	305
Tumor	76
Tumor	3
Tumor	7
Tumor	3
Tumor	168
Tumor	16
Tumor	3
Tumor	4
Tumor	132
Tumor	4
Tumor	6
Tumor	427
Tumor	59
Tumor	214
Tumor	9
Tumor	6
Tumor	1
Tumor	188
Tumor	63
Tumor	40
Tumor	138
Tumor	203
Tumor	185
Tumor	2
Tumor	2
Tumor	6
Tumor	35
Tumor	10
Tumor	204
Tumor	2
Tumor	2
Tumor	5
Tumor	6
Tumor	26
Tumor	319
Tumor	6
Tumor	54
Tumor	72
Tumor	18
Tumor	55
Tumor	83
Tumor	9
Tumor	148
Tumor	55
Tumor	102
Tumor	86
Tumor	12

## Sheet: ATP1B1_expData_RANSeq
type	Geneexp
Normal	700
Normal	1834
Normal	969
Normal	379
Normal	335
Normal	1293
Normal	1145
Normal	112
Normal	262
Normal	71
Normal	1650
Normal	5148
Normal	1952
Normal	322
Normal	2903
Normal	737
Normal	952
Normal	476
Normal	113
Normal	271
Normal	157
Normal	178
Normal	969
Normal	3412
Normal	1334
Normal	32
Normal	4246
Normal	2320
Normal	54
Normal	2174
Normal	82
Normal	101
Normal	278
Normal	686
Normal	6216
Normal	337
Normal	94
Normal	2049
Normal	137
Normal	457
Normal	2368
Normal	1413
Normal	721
Normal	1269
Normal	4629
Normal	3382
Normal	132
Normal	122
Normal	2366
Normal	2541
Normal	250
Normal	1279
Normal	1587
Normal	1384
Normal	81
Normal	1143
Normal	2672
Normal	277
Normal	176
Normal	2892
Normal	1863
Normal	61
Normal	1361
Normal	3016
Normal	2855
Normal	2818
Normal	860
Normal	101
Normal	121
Normal	2147
Normal	361
Normal	2212
Normal	64
Normal	2119
Normal	3477
Normal	3360
Normal	1413
Normal	3294
Normal	297
Normal	2374
Normal	127
Normal	142
Normal	102
Normal	1798
Normal	107
Normal	182
Normal	224
Normal	834
Normal	986
Normal	121
Normal	1840
Normal	6250
Normal	1998
Normal	124
Normal	2837
Normal	162
Normal	357
Normal	135
Normal	78
Normal	167
Normal	3955
Normal	3291
Normal	2936
Normal	3647
Normal	53
Normal	662
Normal	731
Normal	634
Normal	809
Normal	557
Normal	1879
Normal	1874
Normal	1740
Normal	809
Normal	90
Normal	1766
Normal	1636
Normal	65
Normal	1502
Normal	1896
Normal	329
Normal	2536
Normal	1651
Normal	112
Normal	479
Normal	131
Normal	1335
Normal	74
Normal	2246
Normal	249
Normal	2162
Normal	6857
Normal	1439
Normal	655
Normal	36
Normal	166
Normal	144
Normal	64
Normal	81
Normal	147
Normal	2372
Normal	422
Normal	87
Normal	3322
Normal	669
Normal	95
Normal	1947
Normal	212
Normal	1750
Normal	1488
Normal	306
Normal	3156
Normal	592
Normal	4444
Normal	5866
Normal	2362
Normal	1954
Normal	3045
Normal	851
Normal	439
Normal	4214
Normal	108
Normal	5294
Normal	4039
Normal	1051
Normal	3080
Normal	320
Normal	204
Normal	489
Normal	141
Normal	1352
Normal	6581
Normal	935
Normal	2484
Normal	82
Normal	618
Normal	2527
Normal	482
Normal	123
Normal	88
Normal	2911
Normal	3547
Normal	89
Normal	1763
Normal	55
Normal	600
Normal	2145
Normal	2782
Normal	130
Normal	1471
Normal	131
Normal	1825
Normal	5508
Normal	1545
Normal	3150
Normal	1066
Normal	1351
Normal	3674
Normal	56
Normal	332
Normal	776
Normal	1483
Normal	1623
Normal	1326
Normal	903
Normal	12
Normal	1752
Normal	1836
Normal	544
Normal	224
Normal	5054
Normal	1977
Normal	2116
Normal	260
Normal	780
Normal	380
Normal	801
Normal	4877
Normal	175
Normal	5320
Normal	891
Normal	1691
Normal	1397
Normal	583
Normal	2180
Normal	35
Normal	1304
Normal	85
Normal	471
Normal	3278
Normal	64
Normal	4527
Normal	108
Normal	244
Normal	1358
Normal	2948
Normal	154
Normal	2222
Normal	683
Normal	1795
Normal	464
Normal	3109
Normal	1734
Normal	1578
Normal	210
Normal	80
Normal	1192
Normal	192
Normal	147
Normal	730
Normal	108
Normal	2996
Normal	207
Normal	172
Normal	205
Normal	274
Normal	2620
Normal	3163
Normal	225
Normal	193
Normal	241
Normal	849
Normal	4350
Normal	1686
Normal	1355
Normal	64
Normal	4385
Normal	544
Normal	283
Normal	57
Normal	60
Normal	479
Normal	1260
Normal	1656
Normal	136
Normal	298
Normal	2374
Normal	1676
Normal	4073
Normal	403
Normal	2165
Normal	2467
Normal	267
Normal	2753
Normal	3214
Normal	236
Normal	240
Normal	205
Normal	93
Normal	4758
Tumor	3439
Tumor	4026
Tumor	598
Tumor	4485
Tumor	2408
Tumor	3178
Tumor	8510
Tumor	23343
Tumor	5582
Tumor	2462
Tumor	12941
Tumor	2940
Tumor	2143
Tumor	3884
Tumor	6000
Tumor	2259
Tumor	1500
Tumor	7753
Tumor	9765
Tumor	1312
Tumor	2596
Tumor	13781
Tumor	7760
Tumor	7081
Tumor	12424
Tumor	748
Tumor	8134
Tumor	461
Tumor	6316
Tumor	9112
Tumor	1510
Tumor	265
Tumor	10877
Tumor	317
Tumor	2619
Tumor	1555
Tumor	2161
Tumor	23508
Tumor	2412
Tumor	3733
Tumor	2137
Tumor	5959
Tumor	5456
Tumor	2772
Tumor	1126
Tumor	3692
Tumor	6169
Tumor	1778
Tumor	1716
Tumor	2239
Tumor	5169
Tumor	1139
Tumor	4666
Tumor	1801
Tumor	7167
Tumor	1050
Tumor	1713
Tumor	4281
Tumor	5035
Tumor	3729
Tumor	7132
Tumor	14709
Tumor	2413
Tumor	6367
Tumor	2721
Tumor	1383
Tumor	2332
Tumor	729
Tumor	3355
Tumor	2868
Tumor	6319
Tumor	2692
Tumor	3300
Tumor	3456
Tumor	3120
Tumor	13833
Tumor	26398
Tumor	11769
Tumor	1887
Tumor	4943
Tumor	6338
Tumor	2229
Tumor	1313
Tumor	10458
Tumor	1700
Tumor	2055
Tumor	2028
Tumor	4084
Tumor	7388
Tumor	2316
Tumor	3059
Tumor	12552
Tumor	711
Tumor	3605
Tumor	2145
Tumor	4111
Tumor	650
Tumor	9338
Tumor	3272
Tumor	5230
Tumor	6389
Tumor	10737
Tumor	3420
Tumor	1974
Tumor	829
Tumor	1379
Tumor	4551
Tumor	13009
Tumor	1896
Tumor	771
Tumor	3083
Tumor	400
Tumor	1565
Tumor	7456
Tumor	1457
Tumor	1222
Tumor	797
Tumor	3120
Tumor	6405
Tumor	2745
Tumor	6498
Tumor	490
Tumor	3443
Tumor	376
Tumor	2821
Tumor	10082
Normal	3971
Tumor	3225
Tumor	9813
Normal	4388
Tumor	1290
Tumor	342
Normal	281
Tumor	5820
Tumor	6063
Tumor	10497
Normal	922
Tumor	1065
Tumor	646
Normal	1497
Tumor	1542
Tumor	3019
Tumor	3524
Tumor	9703
Normal	1475
Tumor	8480
Normal	2562
Tumor	2771
Normal	283
Tumor	9842
Tumor	5889
Tumor	2903
Tumor	1966
Tumor	5612
Tumor	5893
Tumor	401
Tumor	1628
Tumor	1438
Tumor	3171
Tumor	3383
Tumor	2100
Tumor	2148
Tumor	5036
Tumor	2498
Tumor	4871
Tumor	3105
Tumor	2825
Tumor	1618
Tumor	13014
Tumor	6204
Tumor	1263
Tumor	4978
Tumor	672
Tumor	8760
Tumor	9311
Tumor	5452
Tumor	2418
Tumor	2231
Tumor	1494
Tumor	3067
Tumor	3658
Tumor	2778
Tumor	2998
Tumor	1129
Tumor	1132
Tumor	441
Tumor	511
Tumor	276
Tumor	1389
Tumor	6978
Tumor	1899
Tumor	3958
Tumor	1231
Tumor	9995
Tumor	2700
Tumor	4510
Tumor	6328
Tumor	3812
Tumor	287
Tumor	2946
Tumor	1742
Tumor	2219
Tumor	2419
Tumor	7266
Tumor	16017
Tumor	3485
Tumor	2778
Tumor	8471
Tumor	3521
Tumor	7224
Tumor	17277
Tumor	8765
Tumor	1562
Tumor	3323
Tumor	2071
Tumor	2685
Tumor	4027
Tumor	869
Tumor	2270
Tumor	1251
Tumor	5621
Tumor	1996
Tumor	1675
Tumor	2562
Tumor	3674
Tumor	7912
Tumor	10707
Tumor	5400
Tumor	3204
Tumor	2910
Tumor	747
Tumor	1574
Tumor	3979
Tumor	7831
Tumor	2020
Tumor	6179
Tumor	8288
Tumor	5642
Tumor	6484
Tumor	2421
Tumor	3667
Tumor	1251
Tumor	2150
Tumor	2843
Tumor	2747
Tumor	2997
Tumor	3349
Tumor	6230
Tumor	2863
Tumor	2995
Tumor	6671
Tumor	5673
Tumor	2696
Tumor	1162
Tumor	11165
Tumor	6417
Tumor	8295
Tumor	2986
Tumor	7797
Tumor	2398
Tumor	4457
Tumor	20231
Tumor	15013
Tumor	6077
Tumor	5322
Tumor	2929
Tumor	7734
Normal	3736
Tumor	4242
Tumor	8166
Tumor	2776
Tumor	5779
Normal	2886
Tumor	5094
Tumor	2465
Normal	3417
Tumor	13764
Tumor	4534
Tumor	2717
Normal	4243
Tumor	2691
Tumor	3296
Tumor	5232
Tumor	286
Tumor	1477
Tumor	15187
Tumor	3607
Tumor	3827
Tumor	609
Tumor	3714
Tumor	2920
Tumor	6781
Tumor	1990
Tumor	3454
Tumor	3507
Tumor	4660
Tumor	14396
Tumor	2368
Tumor	1270
Tumor	3104
Tumor	4222
Tumor	303
Tumor	1847
Tumor	8531
Tumor	917
Tumor	511
Tumor	3547
Tumor	9679
Tumor	1360
Tumor	628
Tumor	966
Tumor	2111
Tumor	9406
Tumor	4373
Tumor	1815
Tumor	6990
Tumor	989
Tumor	710
Tumor	311
Tumor	3436
Tumor	4589
Tumor	15496
Tumor	818
Tumor	279
Tumor	12227
Tumor	637
Tumor	2981
Tumor	3697
Tumor	1311
Tumor	309
Tumor	3735
Tumor	34390
Tumor	8532
Tumor	54811
Tumor	2527
Tumor	7167
Tumor	3797
Tumor	1095
Tumor	1718
Tumor	1717
Tumor	5403
Tumor	1045
Tumor	10162
Tumor	8481
Tumor	1471
Tumor	9235
Tumor	8432
Tumor	6177
Tumor	1889
Tumor	20805
Tumor	3403
Tumor	1001
Tumor	9145
Tumor	2157
Tumor	1430
Tumor	6959
Tumor	1092
Tumor	995
Tumor	11179
Tumor	3482
Tumor	2721
Tumor	5913
Tumor	5402
Tumor	4081
Tumor	5138
Tumor	1218
Tumor	10138
Tumor	1381
Tumor	6111
Tumor	5319
Tumor	3796
Tumor	1708
Tumor	1734
Tumor	5082
Tumor	2127
Tumor	6095
Tumor	3015
Tumor	1632
Tumor	7250
Tumor	7704
Tumor	3132
Tumor	3798
Tumor	6487
Tumor	2959
Tumor	2838
Tumor	12462
Tumor	4825
Tumor	4416
Tumor	5236
Tumor	2040
Tumor	4523
Tumor	7485
Tumor	5088
Tumor	6687
Tumor	6591
Tumor	9043
Tumor	1659
Tumor	887
Tumor	6402
Tumor	3544
Tumor	1423
Tumor	3433
Tumor	2517
Tumor	5466
Tumor	1345
Tumor	5248
Tumor	5861
Tumor	2176
Tumor	3159
Tumor	7009
Tumor	384
Tumor	626
Tumor	9822
Tumor	2865
Tumor	2954
Tumor	1598
Tumor	110
Tumor	2954
Tumor	5881
Tumor	242
Tumor	7997
Tumor	1852
Tumor	8591
Tumor	3567
Tumor	659
Tumor	2066
Tumor	1066
Tumor	3817
Tumor	10326
Tumor	3231
Tumor	11231
Tumor	2255
Tumor	2270
Tumor	810
Tumor	1999
Tumor	12476
Tumor	3263
Tumor	12678
Tumor	2082
Tumor	836
Tumor	2894
Tumor	6449
Tumor	1750
Tumor	11546
Tumor	3788
Tumor	10666
Tumor	6510
Tumor	6336
Tumor	7804
Tumor	5977
Tumor	1989
Tumor	1873
Tumor	5476
Tumor	1002
Tumor	5057
Tumor	4387
Tumor	8913
Tumor	2758
Tumor	2190
Tumor	5220
Tumor	916
Tumor	3956
Tumor	3853
Tumor	4461
Tumor	34773
Tumor	7277
Tumor	5236
Tumor	5053
Tumor	835
Tumor	10591
Tumor	2828
Tumor	2215
Tumor	3968
Tumor	534
Tumor	3724
Tumor	3269
Tumor	8921
Tumor	5975
Tumor	1406
Tumor	1115
Tumor	4287
Tumor	1708
Tumor	5227
Tumor	1255
Tumor	10768
Tumor	16141
Tumor	11489
Tumor	2942
Tumor	2874
Tumor	16140
Tumor	2266
Tumor	4930
Tumor	3114
Tumor	2268
Tumor	2271
Tumor	10285
Tumor	1321
Tumor	2478
Tumor	4595
Tumor	8029
Tumor	5001
Tumor	2942
Tumor	8435
Tumor	13157
Tumor	2491
Tumor	2230
Tumor	7133
Tumor	9500
Tumor	412
Tumor	15057
Tumor	3748
Tumor	1943
Tumor	4191
Tumor	1736
Tumor	5385
Tumor	4379
Tumor	1893
Tumor	8296
Tumor	15569
Tumor	500
Tumor	5629
Tumor	9667
Tumor	15051
Tumor	1946
Tumor	14802
Tumor	17784
Tumor	642
Tumor	4072
Tumor	3376
Tumor	1545
Tumor	3372
Tumor	3653
Tumor	212
Tumor	9265
Tumor	6412
Tumor	4510
Tumor	4505
Normal	4181
Tumor	2735
Tumor	2497
Tumor	2034
Normal	4036
Tumor	917
Normal	3099
Tumor	4419
Tumor	3307
Tumor	1732
Tumor	10359
Normal	4685
Tumor	2978
Tumor	23675
Normal	148
Tumor	3043
Tumor	2619
Normal	3140
Tumor	7998
Normal	328
Tumor	3141
Tumor	13184
Normal	4098
Tumor	6078
Normal	3220
Tumor	10052
Tumor	1439
Tumor	10378
Tumor	5286
Normal	5649
Tumor	4597
Tumor	6458
Normal	5548
Tumor	9930
Tumor	6895
Tumor	9613
Normal	4798
Tumor	2918
Normal	6325
Tumor	3316
Normal	9987
Tumor	1161
Normal	8401
Tumor	5591
Normal	2384
Tumor	2296
Normal	3025
Tumor	2499
Normal	3543
Tumor	7401
Tumor	1059
Normal	4763
Tumor	3299
Tumor	4142
Normal	398
Tumor	3713
Tumor	2741
Normal	2947
Tumor	2392
Normal	3836
Tumor	3451
Tumor	3142
Normal	3221
Tumor	11270
Normal	2883
Tumor	13045
Normal	6185
Tumor	20517
Normal	3875
Tumor	2335
Normal	3313
Tumor	2587
Tumor	8169
Normal	6240
Tumor	9968
Normal	4032
Tumor	5649
Tumor	5555
Normal	2685
Tumor	386
Normal	4724
Tumor	12869
Normal	6365
Tumor	1831
Tumor	2043
Tumor	6508
Tumor	2900
Tumor	6379
Tumor	3435
Tumor	10345
Tumor	2021
Tumor	4805
Tumor	2960
Tumor	8766
Tumor	24036
Tumor	7108
Normal	3861
Tumor	8937
Tumor	4025
Normal	7203
Tumor	1780
Normal	330
Tumor	729
Normal	5865
Tumor	1469
Tumor	11021
Tumor	3858
Tumor	9310
Normal	5470
Tumor	6036
Tumor	3125
Tumor	2979
Tumor	7421
Tumor	7214
Tumor	1188
Tumor	2106
Tumor	2633
Tumor	8322
Tumor	3185
Tumor	7515
Tumor	6526
Tumor	1865
Tumor	3481
Tumor	5502
Tumor	11040
Tumor	3170
Tumor	1540
Tumor	3953
Tumor	1382
Normal	4259
Tumor	3639
Normal	5498
Tumor	4669
Normal	2617
Tumor	5673
Normal	2149
Tumor	3336
Normal	5063
Tumor	26754
Normal	2008
Tumor	5812
Normal	7692
Tumor	4485
Normal	3501
Tumor	3017
Normal	3407
Tumor	4370
Tumor	4762
Normal	4136
Tumor	3453
Normal	2172
Tumor	10759
Normal	1761
Tumor	3038
Normal	649
Tumor	4367
Tumor	1455
Normal	2866
Tumor	7688
Normal	4626
Tumor	688
Normal	6959
Tumor	6823
Normal	5494
Tumor	11519
Tumor	13250
Tumor	12412
Normal	7243
Tumor	7103
Normal	1967
Tumor	6754
Tumor	2081
Normal	2960
Tumor	606
Normal	4755
Tumor	3383
Normal	4770
Tumor	2821
Normal	6679
Tumor	9884
Normal	4184
Tumor	4906
Normal	6566
Tumor	776
Normal	4952
Tumor	2337
Normal	6152
Tumor	19826
Normal	3811
Tumor	5579
Tumor	376
Normal	5018
Tumor	6166
Normal	3912
Tumor	1445
Normal	5876
Tumor	5145
Normal	6348
Tumor	13630
Tumor	4530
Tumor	3754
Normal	5328
Tumor	5309
Normal	746
Tumor	1544
Normal	2445
Tumor	1113
Normal	3870
Tumor	3348
Tumor	8583
Tumor	3882
Tumor	1407
Tumor	3209
Tumor	2431
Tumor	2128
Tumor	3354
Tumor	2822
Tumor	823
Tumor	22245
Tumor	3026
Tumor	4110
Tumor	3292
Tumor	7079
Tumor	8255
Tumor	2438
Tumor	2997
Tumor	1861
Tumor	3049
Tumor	3659
Tumor	1496
Tumor	517
Tumor	4503
Tumor	1941
Tumor	2132
Tumor	12505
Tumor	3248
Tumor	1425
Tumor	8260
Tumor	4432
Tumor	4250
Tumor	2026
Tumor	3173
Tumor	11167
Tumor	3194
Tumor	7467
Tumor	5784
Tumor	1963
Tumor	2181
Tumor	1776
Tumor	4883
Tumor	3338
Tumor	3934
Tumor	1362
Tumor	3435
Tumor	11875
Tumor	4514
Tumor	7687
Tumor	3239
Tumor	4371
Tumor	8572
Tumor	6541
Tumor	5414
Tumor	2530
Tumor	1569
Tumor	10077
Tumor	5467
Tumor	794
Tumor	1210
Tumor	5044
Tumor	2772
Tumor	3321
Tumor	5280
Tumor	2666
Tumor	4134
Tumor	5601
Tumor	4111
Tumor	3270
Tumor	4566
Tumor	2886
Tumor	7693
Tumor	1541
Tumor	3460
Tumor	2755
Tumor	6940
Tumor	4179
Tumor	15124
Tumor	2365
Tumor	3924
Tumor	2433
Tumor	2541
Tumor	6299
Tumor	2518
Tumor	2821
Tumor	7958
Tumor	1001
Tumor	5064
Tumor	11149
Tumor	4672
Tumor	6169
Tumor	1202
Tumor	6176
Tumor	24636
Tumor	8006
Tumor	8216
Tumor	4396
Tumor	9455
Tumor	8509
Tumor	5384
Tumor	1901
Tumor	21025
Tumor	8385
Tumor	4940
Tumor	2335
Tumor	7490
Tumor	16044
Tumor	7039
Tumor	8174
Tumor	4554
Tumor	6218
Tumor	860
Tumor	9175
Tumor	11384
Tumor	6079
Tumor	1532
Tumor	8311
Tumor	8842
Tumor	835
Tumor	2923
Tumor	5962
Tumor	10174
Tumor	9418
Tumor	5629
Tumor	3666
Tumor	11891
Tumor	4667
Tumor	8936
Tumor	3825
Tumor	14724
Tumor	217
Tumor	6276
Tumor	10091
Tumor	2195
Tumor	4761
Tumor	10273
Tumor	3683
Tumor	18906
Tumor	10399
Tumor	11052
Tumor	912
Tumor	817
Tumor	9276
Tumor	1401
Tumor	983
Tumor	3412
Tumor	4244
Tumor	3420
Tumor	13434
Tumor	4542
Tumor	1728
Tumor	6742
Tumor	1875
Tumor	4649
Tumor	3611
Tumor	681
Tumor	2435
Tumor	18567
Tumor	2239
Tumor	2565
Tumor	11841
Tumor	1688
Tumor	3661
Tumor	10391
Tumor	11724
Normal	2619
Tumor	793
Tumor	6373
Tumor	10153
Tumor	1543
Normal	401
Tumor	680
Tumor	3180
Tumor	4497
Tumor	9687
Tumor	4600
Tumor	5873
Tumor	9296
Tumor	649
Tumor	9323
Normal	941
Tumor	6083
Tumor	8391
Normal	3522
Tumor	4400
Tumor	3685
Normal	2643
Tumor	4581
Tumor	2422
Tumor	5302
Tumor	549
Tumor	4436
Tumor	299
Tumor	3002
Tumor	3994
Tumor	9203
Tumor	2162
Tumor	3328
Tumor	6040
Normal	277
Tumor	7879
Tumor	4072
Tumor	4016
Tumor	2707
Normal	1647
Tumor	7262
Tumor	3753
Tumor	6114
Tumor	3454
Tumor	7756
Tumor	7303
Tumor	3115
Tumor	6230
Tumor	4810
Tumor	4015
Normal	3111
Tumor	7852
Tumor	6731
Tumor	3818
Tumor	2408
Normal	3595
Tumor	4682
Tumor	22240
Tumor	11345
Normal	4405
Tumor	7008
Tumor	3208
Tumor	3891
Tumor	6244
Normal	216
Tumor	1402
Tumor	11665
Tumor	11438
Tumor	2144
Tumor	7753
Tumor	3761
Tumor	2756
Tumor	654
Tumor	3493
Tumor	748
Tumor	2186
Tumor	9160
Normal	5630
Tumor	6518
Normal	2572
Tumor	1998
Normal	11083
Tumor	630
Tumor	1737
Normal	1118
Tumor	1192
Normal	1485
Tumor	5907
Tumor	3733
Normal	4853
Tumor	1427
Tumor	1168
Normal	669
Tumor	8158
Normal	1654
Tumor	7603
Tumor	883
Tumor	2807
Tumor	2185
Tumor	5463
Tumor	8872
Tumor	426
Tumor	5714
Tumor	1451
Tumor	346
Normal	1673
Tumor	5950
Tumor	3515
Normal	1462
Tumor	1160
Normal	184
Tumor	4020
Normal	1143
Tumor	1556
Tumor	1898
Normal	295
Tumor	2012
Tumor	1958
Normal	727
Tumor	3652
Normal	498
Tumor	6710
Tumor	8678
Tumor	854
Tumor	2610
Tumor	1136
Tumor	1287
Tumor	4045
Tumor	1044
Tumor	4717
Tumor	3582
Tumor	13255
Tumor	2214
Tumor	3484
Tumor	3060
Tumor	1343
Tumor	3689
Tumor	23986
Tumor	7245
Tumor	3149
Tumor	628
Tumor	3847
Tumor	34902
Tumor	2624
Tumor	5941
Tumor	10599
Tumor	1738
Tumor	1896
Tumor	2505
Tumor	345
Tumor	2681
Tumor	4912
Tumor	5978
Tumor	1597
Tumor	7169
Tumor	5243
Tumor	2258
Tumor	7363
Tumor	19689
Tumor	8521
Tumor	1422
Tumor	2968
Tumor	3454
Tumor	2888
Tumor	1536
Tumor	2975
Tumor	18231
Tumor	3681
Tumor	8896
Tumor	1314
Tumor	3204
Tumor	489
Tumor	2177
Tumor	2752
Tumor	1332
Tumor	758
Tumor	877
Tumor	1010
Tumor	1905
Tumor	2258
Tumor	7658
Tumor	2194
Tumor	1092
Tumor	2457
Tumor	525
Tumor	452
Tumor	893
Tumor	1769
Tumor	4868
Tumor	6247
Tumor	11000
Tumor	184
Tumor	303
Tumor	1793
Tumor	2591
Tumor	31565
Normal	6530
Tumor	7417
Normal	4856
Tumor	4357
Tumor	2234
Tumor	2365
Tumor	11053
Tumor	909
Tumor	7937
Tumor	3097
Tumor	5177
Tumor	866
Tumor	2734
Tumor	5368
Tumor	14042
Tumor	3413
Tumor	5179
Tumor	3950
Tumor	4024
Tumor	1444
Tumor	3151
Tumor	2968
Tumor	9117
Tumor	6292
Tumor	1279
Tumor	4011
Tumor	3265
Tumor	2387
Tumor	5329
Tumor	3166
Tumor	3299
Tumor	3009
Tumor	3749
Tumor	3967
Tumor	4468
Tumor	3950
Tumor	6453
Tumor	1330
Tumor	1526
Tumor	4280
Tumor	1933
Tumor	12819
Tumor	1340
Tumor	2772
Tumor	14489
Tumor	4275
Tumor	618
Tumor	843
Tumor	1142
Tumor	4246
Tumor	1697
Tumor	2444
Tumor	1891
Tumor	7601
Tumor	705
Tumor	2302
Tumor	779
Tumor	15966
Tumor	839
Tumor	4052
Tumor	8614
Tumor	5326
Tumor	3752
Tumor	648
Tumor	927
Tumor	1236
Tumor	4984
Tumor	3809
Tumor	2278
Tumor	6422
Tumor	10681
Tumor	1426
Tumor	835
Tumor	5469
Tumor	7140
Tumor	3611
Tumor	3681
Tumor	3516
Tumor	3431
Tumor	2431
Tumor	1389
Tumor	3814
Tumor	10564
Tumor	2031
Tumor	1635
Tumor	7123
Tumor	6600
Tumor	2257
Tumor	645
Tumor	8152
Tumor	2169
Tumor	1774
Tumor	2720
Tumor	4421
Tumor	1079
Tumor	13090
Tumor	1498
Tumor	6916
Tumor	626
Tumor	4629
Tumor	3460
Tumor	3011
Tumor	2513
Tumor	3178

## Sheet: ATP1B2_expData_RANSeq
type	Geneexp
Normal	146
Normal	273
Normal	198
Normal	319
Normal	46
Normal	455
Normal	943
Normal	463
Normal	341
Normal	79
Normal	767
Normal	251
Normal	188
Normal	101
Normal	783
Normal	368
Normal	160
Normal	72
Normal	537
Normal	1980
Normal	128
Normal	1127
Normal	225
Normal	232
Normal	192
Normal	35
Normal	432
Normal	90
Normal	94
Normal	823
Normal	68
Normal	57
Normal	355
Normal	56
Normal	477
Normal	126
Normal	221
Normal	258
Normal	346
Normal	53
Normal	1370
Normal	177
Normal	493
Normal	645
Normal	474
Normal	479
Normal	86
Normal	220
Normal	340
Normal	115
Normal	74
Normal	769
Normal	351
Normal	314
Normal	21
Normal	116
Normal	376
Normal	52
Normal	82
Normal	293
Normal	414
Normal	131
Normal	237
Normal	230
Normal	875
Normal	76
Normal	224
Normal	509
Normal	86
Normal	494
Normal	572
Normal	632
Normal	188
Normal	121
Normal	315
Normal	156
Normal	503
Normal	399
Normal	573
Normal	64
Normal	520
Normal	626
Normal	165
Normal	318
Normal	26
Normal	791
Normal	109
Normal	125
Normal	303
Normal	290
Normal	479
Normal	288
Normal	249
Normal	211
Normal	271
Normal	226
Normal	120
Normal	79
Normal	30
Normal	670
Normal	96
Normal	331
Normal	84
Normal	153
Normal	80
Normal	74
Normal	115
Normal	88
Normal	134
Normal	53
Normal	488
Normal	356
Normal	338
Normal	83
Normal	191
Normal	410
Normal	228
Normal	242
Normal	124
Normal	516
Normal	337
Normal	307
Normal	483
Normal	353
Normal	229
Normal	45
Normal	108
Normal	110
Normal	642
Normal	399
Normal	437
Normal	420
Normal	421
Normal	436
Normal	174
Normal	462
Normal	272
Normal	101
Normal	252
Normal	1410
Normal	343
Normal	61
Normal	139
Normal	882
Normal	108
Normal	85
Normal	302
Normal	57
Normal	437
Normal	213
Normal	103
Normal	197
Normal	1144
Normal	367
Normal	323
Normal	190
Normal	231
Normal	563
Normal	235
Normal	128
Normal	258
Normal	53
Normal	336
Normal	422
Normal	403
Normal	54
Normal	190
Normal	524
Normal	404
Normal	99
Normal	918
Normal	599
Normal	103
Normal	149
Normal	344
Normal	595
Normal	170
Normal	373
Normal	56
Normal	22
Normal	196
Normal	403
Normal	19
Normal	410
Normal	116
Normal	307
Normal	171
Normal	119
Normal	57
Normal	256
Normal	471
Normal	89
Normal	346
Normal	497
Normal	747
Normal	268
Normal	371
Normal	94
Normal	69
Normal	353
Normal	354
Normal	359
Normal	775
Normal	228
Normal	152
Normal	30
Normal	385
Normal	807
Normal	81
Normal	90
Normal	157
Normal	635
Normal	520
Normal	286
Normal	76
Normal	133
Normal	261
Normal	106
Normal	86
Normal	84
Normal	199
Normal	362
Normal	321
Normal	97
Normal	101
Normal	63
Normal	136
Normal	81
Normal	554
Normal	112
Normal	323
Normal	155
Normal	385
Normal	164
Normal	152
Normal	97
Normal	249
Normal	83
Normal	941
Normal	45
Normal	242
Normal	204
Normal	66
Normal	238
Normal	74
Normal	267
Normal	165
Normal	153
Normal	172
Normal	118
Normal	60
Normal	792
Normal	67
Normal	516
Normal	83
Normal	138
Normal	89
Normal	258
Normal	89
Normal	654
Normal	55
Normal	511
Normal	202
Normal	714
Normal	652
Normal	51
Normal	101
Normal	93
Normal	60
Normal	230
Normal	46
Normal	184
Normal	328
Normal	352
Normal	1195
Normal	57
Normal	174
Normal	650
Normal	114
Normal	318
Normal	601
Normal	308
Normal	175
Normal	256
Normal	268
Normal	274
Normal	530
Normal	131
Normal	85
Normal	304
Tumor	21
Tumor	25
Tumor	33
Tumor	52
Tumor	26
Tumor	66
Tumor	58
Tumor	17
Tumor	48
Tumor	69
Tumor	59
Tumor	46
Tumor	53
Tumor	27
Tumor	26
Tumor	68
Tumor	144
Tumor	23
Tumor	35
Tumor	15
Tumor	16
Tumor	68
Tumor	41
Tumor	24
Tumor	23
Tumor	14
Tumor	14
Tumor	47
Tumor	19
Tumor	21
Tumor	65
Tumor	39
Tumor	49
Tumor	37
Tumor	13
Tumor	148
Tumor	50
Tumor	50
Tumor	57
Tumor	42
Tumor	69
Tumor	199
Tumor	19
Tumor	57
Tumor	20
Tumor	41
Tumor	16
Tumor	82
Tumor	22
Tumor	13
Tumor	37
Tumor	46
Tumor	26
Tumor	60
Tumor	16
Tumor	87
Tumor	28
Tumor	18
Tumor	52
Tumor	33
Tumor	23
Tumor	20
Tumor	161
Tumor	46
Tumor	52
Tumor	133
Tumor	122
Tumor	11
Tumor	20
Tumor	14
Tumor	77
Tumor	18
Tumor	19
Tumor	24
Tumor	18
Tumor	76
Tumor	61
Tumor	39
Tumor	60
Tumor	58
Tumor	53
Tumor	35
Tumor	149
Tumor	16
Tumor	28
Tumor	70
Tumor	20
Tumor	104
Tumor	48
Tumor	3
Tumor	38
Tumor	253
Tumor	11
Tumor	56
Tumor	23
Tumor	67
Tumor	29
Tumor	32
Tumor	236
Tumor	41
Tumor	147
Tumor	20
Tumor	60
Tumor	51
Tumor	30
Tumor	21
Tumor	133
Tumor	82
Tumor	304
Tumor	10
Tumor	18
Tumor	29
Tumor	35
Tumor	327
Tumor	35
Tumor	22
Tumor	9
Tumor	58
Tumor	112
Tumor	73
Tumor	99
Tumor	48
Tumor	48
Tumor	13
Tumor	38
Tumor	16
Normal	134
Tumor	100
Tumor	13
Normal	101
Tumor	20
Tumor	36
Normal	84
Tumor	77
Tumor	29
Tumor	16
Normal	107
Tumor	17
Tumor	92
Normal	55
Tumor	33
Tumor	27
Tumor	24
Tumor	40
Normal	175
Tumor	52
Normal	220
Tumor	110
Normal	98
Tumor	60
Tumor	57
Tumor	14
Tumor	17
Tumor	139
Tumor	31
Tumor	27
Tumor	20
Tumor	27
Tumor	19
Tumor	52
Tumor	37
Tumor	10
Tumor	113
Tumor	34
Tumor	51
Tumor	103
Tumor	51
Tumor	76
Tumor	120
Tumor	17
Tumor	21
Tumor	11
Tumor	11
Tumor	8
Tumor	75
Tumor	154
Tumor	25
Tumor	4
Tumor	49
Tumor	3
Tumor	16
Tumor	19
Tumor	42
Tumor	8
Tumor	14
Tumor	32
Tumor	27
Tumor	37
Tumor	68
Tumor	32
Tumor	11
Tumor	21
Tumor	8
Tumor	9
Tumor	25
Tumor	76
Tumor	19
Tumor	40
Tumor	23
Tumor	56
Tumor	63
Tumor	14
Tumor	10
Tumor	124
Tumor	58
Tumor	43
Tumor	13
Tumor	36
Tumor	13
Tumor	16
Tumor	21
Tumor	17
Tumor	29
Tumor	21
Tumor	18
Tumor	93
Tumor	23
Tumor	74
Tumor	18
Tumor	46
Tumor	33
Tumor	29
Tumor	19
Tumor	43
Tumor	15
Tumor	14
Tumor	19
Tumor	15
Tumor	22
Tumor	21
Tumor	20
Tumor	118
Tumor	12
Tumor	75
Tumor	6
Tumor	55
Tumor	12
Tumor	23
Tumor	42
Tumor	31
Tumor	47
Tumor	53
Tumor	12
Tumor	54
Tumor	7
Tumor	8
Tumor	19
Tumor	18
Tumor	16
Tumor	8
Tumor	13
Tumor	73
Tumor	50
Tumor	65
Tumor	19
Tumor	16
Tumor	36
Tumor	82
Tumor	61
Tumor	26
Tumor	10
Tumor	18
Tumor	34
Tumor	18
Tumor	31
Tumor	101
Tumor	15
Normal	184
Tumor	21
Tumor	51
Tumor	33
Tumor	74
Normal	118
Tumor	42
Tumor	158
Normal	299
Tumor	84
Tumor	247
Tumor	145
Normal	126
Tumor	76
Tumor	82
Tumor	35
Tumor	0
Tumor	105
Tumor	39
Tumor	92
Tumor	112
Tumor	106
Tumor	205
Tumor	20
Tumor	38
Tumor	62
Tumor	90
Tumor	57
Tumor	49
Tumor	37
Tumor	54
Tumor	21
Tumor	47
Tumor	46
Tumor	10
Tumor	55
Tumor	18
Tumor	90
Tumor	5
Tumor	144
Tumor	53
Tumor	22
Tumor	107
Tumor	96
Tumor	265
Tumor	8
Tumor	172
Tumor	9
Tumor	22
Tumor	57
Tumor	21
Tumor	19
Tumor	42
Tumor	61
Tumor	55
Tumor	7
Tumor	38
Tumor	24
Tumor	22
Tumor	11
Tumor	9
Tumor	16
Tumor	16
Tumor	45
Tumor	47
Tumor	168
Tumor	33
Tumor	104
Tumor	66
Tumor	70
Tumor	20
Tumor	38
Tumor	36
Tumor	20
Tumor	64
Tumor	135
Tumor	153
Tumor	13
Tumor	22
Tumor	340
Tumor	9
Tumor	41
Tumor	69
Tumor	12
Tumor	47
Tumor	24
Tumor	20
Tumor	26
Tumor	47
Tumor	18
Tumor	46
Tumor	64
Tumor	60
Tumor	25
Tumor	35
Tumor	16
Tumor	31
Tumor	31
Tumor	84
Tumor	3
Tumor	9
Tumor	75
Tumor	105
Tumor	73
Tumor	51
Tumor	51
Tumor	13
Tumor	31
Tumor	66
Tumor	173
Tumor	18
Tumor	69
Tumor	52
Tumor	21
Tumor	20
Tumor	51
Tumor	57
Tumor	8
Tumor	22
Tumor	43
Tumor	61
Tumor	58
Tumor	66
Tumor	27
Tumor	24
Tumor	65
Tumor	40
Tumor	219
Tumor	48
Tumor	25
Tumor	4
Tumor	29
Tumor	19
Tumor	61
Tumor	191
Tumor	61
Tumor	28
Tumor	76
Tumor	48
Tumor	142
Tumor	48
Tumor	118
Tumor	656
Tumor	38
Tumor	18
Tumor	47
Tumor	13
Tumor	11
Tumor	70
Tumor	7
Tumor	15
Tumor	22
Tumor	25
Tumor	23
Tumor	27
Tumor	37
Tumor	6
Tumor	8
Tumor	7
Tumor	22
Tumor	67
Tumor	96
Tumor	81
Tumor	44
Tumor	60
Tumor	17
Tumor	15
Tumor	17
Tumor	12
Tumor	26
Tumor	55
Tumor	24
Tumor	79
Tumor	64
Tumor	5
Tumor	20
Tumor	5
Tumor	85
Tumor	48
Tumor	15
Tumor	153
Tumor	71
Tumor	56
Tumor	7
Tumor	48
Tumor	105
Tumor	45
Tumor	9
Tumor	164
Tumor	20
Tumor	21
Tumor	33
Tumor	72
Tumor	129
Tumor	13
Tumor	99
Tumor	19
Tumor	105
Tumor	71
Tumor	85
Tumor	40
Tumor	20
Tumor	39
Tumor	161
Tumor	78
Tumor	109
Tumor	76
Tumor	59
Tumor	42
Tumor	27
Tumor	4
Tumor	12
Tumor	16
Tumor	30
Tumor	41
Tumor	16
Tumor	22
Tumor	7
Tumor	164
Tumor	8
Tumor	99
Tumor	20
Tumor	171
Tumor	6
Tumor	38
Tumor	34
Tumor	112
Tumor	16
Tumor	38
Tumor	34
Tumor	14
Tumor	22
Tumor	62
Tumor	7
Tumor	4
Tumor	50
Tumor	39
Tumor	15
Tumor	26
Tumor	112
Tumor	7
Tumor	25
Tumor	104
Tumor	129
Tumor	46
Tumor	26
Tumor	13
Tumor	63
Tumor	47
Tumor	607
Tumor	25
Tumor	42
Tumor	10
Tumor	23
Tumor	20
Tumor	87
Tumor	58
Tumor	148
Tumor	131
Tumor	45
Tumor	54
Tumor	63
Tumor	16
Tumor	65
Tumor	94
Tumor	32
Tumor	40
Tumor	29
Tumor	38
Tumor	25
Normal	203
Tumor	28
Tumor	66
Tumor	50
Normal	277
Tumor	79
Normal	167
Tumor	34
Tumor	42
Tumor	602
Tumor	8
Normal	143
Tumor	58
Tumor	44
Normal	98
Tumor	62
Tumor	92
Normal	119
Tumor	31
Normal	67
Tumor	5
Tumor	88
Normal	122
Tumor	96
Normal	56
Tumor	32
Tumor	28
Tumor	350
Tumor	84
Normal	183
Tumor	31
Tumor	167
Normal	149
Tumor	65
Tumor	62
Tumor	51
Normal	176
Tumor	56
Normal	181
Tumor	18
Normal	146
Tumor	57
Normal	157
Tumor	96
Normal	161
Tumor	50
Normal	79
Tumor	15
Normal	187
Tumor	45
Tumor	82
Normal	351
Tumor	17
Tumor	22
Normal	164
Tumor	72
Tumor	97
Normal	145
Tumor	26
Normal	125
Tumor	96
Tumor	184
Normal	50
Tumor	8
Normal	179
Tumor	99
Normal	167
Tumor	26
Normal	96
Tumor	67
Normal	117
Tumor	83
Tumor	57
Normal	118
Tumor	323
Normal	112
Tumor	68
Tumor	9
Normal	119
Tumor	13
Normal	154
Tumor	108
Normal	194
Tumor	90
Tumor	28
Tumor	63
Tumor	122
Tumor	361
Tumor	42
Tumor	12
Tumor	65
Tumor	67
Tumor	23
Tumor	33
Tumor	90
Tumor	21
Normal	127
Tumor	45
Tumor	14
Normal	139
Tumor	23
Normal	189
Tumor	60
Normal	114
Tumor	24
Tumor	99
Tumor	87
Tumor	77
Normal	105
Tumor	251
Tumor	31
Tumor	53
Tumor	93
Tumor	42
Tumor	17
Tumor	8
Tumor	91
Tumor	22
Tumor	283
Tumor	22
Tumor	27
Tumor	33
Tumor	36
Tumor	62
Tumor	21
Tumor	15
Tumor	40
Tumor	16
Tumor	25
Normal	63
Tumor	45
Normal	223
Tumor	39
Normal	83
Tumor	49
Normal	304
Tumor	59
Normal	168
Tumor	11
Normal	169
Tumor	60
Normal	112
Tumor	35
Normal	169
Tumor	39
Normal	99
Tumor	5
Tumor	13
Normal	171
Tumor	6
Normal	123
Tumor	33
Normal	77
Tumor	86
Normal	224
Tumor	40
Tumor	52
Normal	136
Tumor	89
Normal	110
Tumor	63
Normal	169
Tumor	55
Normal	361
Tumor	23
Tumor	19
Tumor	38
Normal	98
Tumor	42
Normal	195
Tumor	21
Tumor	170
Normal	197
Tumor	27
Normal	122
Tumor	46
Normal	124
Tumor	12
Normal	258
Tumor	12
Normal	166
Tumor	124
Normal	647
Tumor	13
Normal	161
Tumor	366
Normal	102
Tumor	34
Normal	147
Tumor	32
Tumor	14
Normal	380
Tumor	45
Normal	364
Tumor	118
Normal	152
Tumor	132
Normal	139
Tumor	32
Tumor	12
Tumor	24
Normal	146
Tumor	51
Normal	139
Tumor	306
Normal	118
Tumor	17
Normal	128
Tumor	200
Tumor	28
Tumor	13
Tumor	15
Tumor	128
Tumor	193
Tumor	8
Tumor	15
Tumor	25
Tumor	42
Tumor	66
Tumor	48
Tumor	102
Tumor	25
Tumor	9
Tumor	13
Tumor	42
Tumor	40
Tumor	32
Tumor	19
Tumor	57
Tumor	7
Tumor	8
Tumor	24
Tumor	20
Tumor	44
Tumor	30
Tumor	8
Tumor	60
Tumor	17
Tumor	39
Tumor	32
Tumor	39
Tumor	53
Tumor	14
Tumor	79
Tumor	48
Tumor	16
Tumor	22
Tumor	75
Tumor	20
Tumor	45
Tumor	108
Tumor	9
Tumor	13
Tumor	46
Tumor	8
Tumor	40
Tumor	38
Tumor	49
Tumor	48
Tumor	19
Tumor	36
Tumor	10
Tumor	14
Tumor	91
Tumor	31
Tumor	289
Tumor	80
Tumor	28
Tumor	22
Tumor	127
Tumor	65
Tumor	34
Tumor	59
Tumor	25
Tumor	29
Tumor	20
Tumor	101
Tumor	41
Tumor	45
Tumor	11
Tumor	39
Tumor	14
Tumor	102
Tumor	21
Tumor	15
Tumor	21
Tumor	29
Tumor	41
Tumor	91
Tumor	40
Tumor	10
Tumor	66
Tumor	43
Tumor	45
Tumor	43
Tumor	46
Tumor	10
Tumor	24
Tumor	69
Tumor	19
Tumor	15
Tumor	36
Tumor	54
Tumor	21
Tumor	19
Tumor	15
Tumor	43
Tumor	28
Tumor	34
Tumor	24
Tumor	19
Tumor	22
Tumor	17
Tumor	26
Tumor	41
Tumor	20
Tumor	23
Tumor	34
Tumor	39
Tumor	49
Tumor	19
Tumor	82
Tumor	27
Tumor	36
Tumor	49
Tumor	10
Tumor	23
Tumor	11
Tumor	37
Tumor	33
Tumor	26
Tumor	25
Tumor	99
Tumor	32
Tumor	44
Tumor	26
Tumor	65
Tumor	49
Tumor	49
Tumor	63
Tumor	55
Tumor	25
Tumor	97
Tumor	75
Tumor	88
Tumor	31
Tumor	31
Tumor	72
Tumor	40
Tumor	107
Tumor	72
Tumor	101
Tumor	56
Tumor	17
Tumor	37
Tumor	39
Tumor	21
Tumor	21
Tumor	5
Tumor	14
Tumor	16
Tumor	109
Tumor	44
Tumor	30
Tumor	29
Tumor	10
Tumor	9
Tumor	37
Tumor	14
Tumor	30
Tumor	31
Tumor	23
Tumor	44
Normal	92
Tumor	99
Tumor	23
Tumor	12
Tumor	295
Normal	209
Tumor	10
Tumor	13
Tumor	104
Tumor	71
Tumor	63
Tumor	45
Tumor	34
Tumor	18
Tumor	38
Normal	193
Tumor	19
Tumor	21
Normal	200
Tumor	21
Tumor	166
Normal	263
Tumor	103
Tumor	46
Tumor	24
Tumor	74
Tumor	41
Tumor	23
Tumor	25
Tumor	57
Tumor	90
Tumor	114
Tumor	31
Tumor	87
Normal	95
Tumor	177
Tumor	57
Tumor	94
Tumor	29
Normal	80
Tumor	45
Tumor	12
Tumor	58
Tumor	48
Tumor	51
Tumor	265
Tumor	134
Tumor	43
Tumor	60
Tumor	12
Normal	165
Tumor	105
Tumor	68
Tumor	10
Tumor	25
Normal	85
Tumor	111
Tumor	15
Tumor	18
Normal	138
Tumor	196
Tumor	6
Tumor	27
Tumor	69
Normal	89
Tumor	76
Tumor	70
Tumor	72
Tumor	49
Tumor	80
Tumor	14
Tumor	23
Tumor	7
Tumor	18
Tumor	11
Tumor	23
Tumor	62
Normal	62
Tumor	42
Normal	48
Tumor	22
Normal	171
Tumor	33
Tumor	42
Normal	116
Tumor	14
Normal	127
Tumor	14
Tumor	10
Normal	81
Tumor	33
Tumor	28
Normal	105
Tumor	56
Normal	69
Tumor	40
Tumor	18
Tumor	57
Tumor	39
Tumor	27
Tumor	25
Tumor	13
Tumor	26
Tumor	34
Tumor	31
Normal	124
Tumor	21
Tumor	14
Normal	118
Tumor	67
Normal	85
Tumor	58
Normal	158
Tumor	30
Tumor	14
Normal	138
Tumor	1452
Tumor	8
Normal	109
Tumor	47
Normal	73
Tumor	11
Tumor	37
Tumor	67
Tumor	32
Tumor	52
Tumor	35
Tumor	20
Tumor	67
Tumor	12
Tumor	72
Tumor	14
Tumor	22
Tumor	43
Tumor	22
Tumor	15
Tumor	22
Tumor	63
Tumor	45
Tumor	22
Tumor	62
Tumor	74
Tumor	71
Tumor	11
Tumor	37
Tumor	4
Tumor	24
Tumor	46
Tumor	19
Tumor	84
Tumor	5
Tumor	13
Tumor	52
Tumor	73
Tumor	39
Tumor	31
Tumor	22
Tumor	76
Tumor	28
Tumor	41
Tumor	84
Tumor	54
Tumor	20
Tumor	74
Tumor	24
Tumor	14
Tumor	10
Tumor	222
Tumor	54
Tumor	9
Tumor	11
Tumor	17
Tumor	69
Tumor	4
Tumor	47
Tumor	11
Tumor	34
Tumor	61
Tumor	46
Tumor	52
Tumor	70
Tumor	28
Tumor	22
Tumor	81
Tumor	53
Tumor	66
Tumor	40
Tumor	50
Tumor	115
Tumor	52
Tumor	20
Tumor	40
Tumor	5
Tumor	45
Tumor	21
Tumor	123
Normal	40
Tumor	16
Normal	96
Tumor	61
Tumor	77
Tumor	20
Tumor	50
Tumor	59
Tumor	35
Tumor	16
Tumor	26
Tumor	27
Tumor	23
Tumor	11
Tumor	31
Tumor	20
Tumor	37
Tumor	54
Tumor	86
Tumor	8
Tumor	58
Tumor	194
Tumor	33
Tumor	86
Tumor	219
Tumor	146
Tumor	50
Tumor	17
Tumor	99
Tumor	68
Tumor	60
Tumor	90
Tumor	150
Tumor	75
Tumor	17
Tumor	15
Tumor	47
Tumor	14
Tumor	21
Tumor	38
Tumor	86
Tumor	11
Tumor	4
Tumor	33
Tumor	61
Tumor	60
Tumor	327
Tumor	5
Tumor	17
Tumor	39
Tumor	56
Tumor	44
Tumor	55
Tumor	85
Tumor	78
Tumor	4
Tumor	105
Tumor	51
Tumor	44
Tumor	66
Tumor	5
Tumor	40
Tumor	49
Tumor	32
Tumor	36
Tumor	51
Tumor	14
Tumor	60
Tumor	147
Tumor	15
Tumor	65
Tumor	16
Tumor	25
Tumor	9
Tumor	32
Tumor	65
Tumor	252
Tumor	95
Tumor	93
Tumor	54
Tumor	41
Tumor	185
Tumor	59
Tumor	166
Tumor	43
Tumor	15
Tumor	13
Tumor	27
Tumor	21
Tumor	28
Tumor	9
Tumor	33
Tumor	122
Tumor	35
Tumor	16
Tumor	39
Tumor	17
Tumor	53
Tumor	19
Tumor	45
Tumor	21
Tumor	75
Tumor	99
Tumor	13

## Sheet: ATP1B3_expData_RANSeq
type	Geneexp
Normal	2041
Normal	910
Normal	1820
Normal	844
Normal	2339
Normal	1327
Normal	1790
Normal	1118
Normal	1490
Normal	4469
Normal	3111
Normal	712
Normal	804
Normal	1312
Normal	1492
Normal	3333
Normal	3232
Normal	1427
Normal	2109
Normal	1266
Normal	2361
Normal	2523
Normal	1195
Normal	1198
Normal	690
Normal	3462
Normal	1171
Normal	3896
Normal	4762
Normal	1515
Normal	8613
Normal	1721
Normal	1030
Normal	4562
Normal	1279
Normal	3424
Normal	2423
Normal	1543
Normal	2760
Normal	1280
Normal	943
Normal	1324
Normal	5355
Normal	1512
Normal	1057
Normal	1026
Normal	2680
Normal	957
Normal	1099
Normal	1526
Normal	2071
Normal	1192
Normal	2362
Normal	1118
Normal	4377
Normal	1278
Normal	944
Normal	3346
Normal	2144
Normal	531
Normal	1235
Normal	6849
Normal	1190
Normal	2026
Normal	1418
Normal	3302
Normal	4712
Normal	2646
Normal	4801
Normal	2347
Normal	2503
Normal	1372
Normal	3473
Normal	1006
Normal	885
Normal	3244
Normal	3349
Normal	1451
Normal	2094
Normal	1992
Normal	1910
Normal	1245
Normal	2203
Normal	3300
Normal	1101
Normal	1319
Normal	1144
Normal	1834
Normal	2845
Normal	5779
Normal	1681
Normal	1222
Normal	3410
Normal	1103
Normal	1435
Normal	1064
Normal	1481
Normal	3891
Normal	3847
Normal	1773
Normal	700
Normal	3808
Normal	864
Normal	3183
Normal	2310
Normal	1299
Normal	2835
Normal	1547
Normal	2841
Normal	3602
Normal	1295
Normal	1023
Normal	1357
Normal	4981
Normal	1728
Normal	1123
Normal	1740
Normal	3142
Normal	1688
Normal	784
Normal	1588
Normal	2073
Normal	1397
Normal	1355
Normal	3504
Normal	1676
Normal	2023
Normal	3959
Normal	1384
Normal	2851
Normal	1015
Normal	2198
Normal	1658
Normal	1290
Normal	1193
Normal	1370
Normal	2631
Normal	1324
Normal	1604
Normal	1652
Normal	1682
Normal	1757
Normal	1060
Normal	1173
Normal	3514
Normal	2907
Normal	1445
Normal	1455
Normal	1739
Normal	1575
Normal	2009
Normal	2930
Normal	1208
Normal	2441
Normal	927
Normal	2244
Normal	3603
Normal	1296
Normal	2108
Normal	1661
Normal	1903
Normal	2601
Normal	1089
Normal	1924
Normal	2023
Normal	2959
Normal	1871
Normal	1689
Normal	1976
Normal	2085
Normal	953
Normal	509
Normal	2403
Normal	1569
Normal	2194
Normal	1877
Normal	1781
Normal	1518
Normal	2112
Normal	4785
Normal	1285
Normal	1421
Normal	3577
Normal	2027
Normal	4266
Normal	2759
Normal	1350
Normal	1442
Normal	2647
Normal	1231
Normal	2140
Normal	3235
Normal	1497
Normal	1174
Normal	1678
Normal	1058
Normal	2696
Normal	1504
Normal	3336
Normal	3501
Normal	1110
Normal	2085
Normal	834
Normal	1071
Normal	1790
Normal	6854
Normal	2306
Normal	1150
Normal	1412
Normal	1515
Normal	2786
Normal	4699
Normal	1681
Normal	1739
Normal	1603
Normal	3558
Normal	2350
Normal	2301
Normal	1878
Normal	2744
Normal	1015
Normal	606
Normal	908
Normal	3891
Normal	2277
Normal	3582
Normal	1136
Normal	1854
Normal	1861
Normal	1756
Normal	641
Normal	1011
Normal	1102
Normal	1357
Normal	1453
Normal	3551
Normal	2666
Normal	3306
Normal	844
Normal	3277
Normal	1668
Normal	1466
Normal	1387
Normal	1500
Normal	3920
Normal	1594
Normal	1330
Normal	1962
Normal	2801
Normal	1905
Normal	1503
Normal	735
Normal	1901
Normal	2175
Normal	1412
Normal	1588
Normal	1928
Normal	595
Normal	2021
Normal	2978
Normal	1444
Normal	1612
Normal	1755
Normal	887
Normal	1655
Normal	4421
Normal	1765
Normal	1826
Normal	2722
Normal	2151
Normal	3366
Normal	3363
Normal	1574
Normal	2180
Normal	969
Normal	3525
Normal	3295
Normal	1509
Normal	1064
Normal	1705
Normal	1151
Normal	1206
Normal	1973
Normal	450
Normal	3135
Normal	2460
Normal	1364
Normal	1351
Normal	2595
Normal	2837
Tumor	1581
Tumor	2391
Tumor	1676
Tumor	1655
Tumor	1080
Tumor	1668
Tumor	1787
Tumor	11682
Tumor	6880
Tumor	1923
Tumor	849
Tumor	1343
Tumor	1626
Tumor	1479
Tumor	3879
Tumor	2337
Tumor	1211
Tumor	1537
Tumor	2384
Tumor	4879
Tumor	7041
Tumor	985
Tumor	1092
Tumor	1714
Tumor	3572
Tumor	2719
Tumor	1387
Tumor	4484
Tumor	2189
Tumor	2015
Tumor	1669
Tumor	2025
Tumor	3285
Tumor	3602
Tumor	4235
Tumor	2557
Tumor	1092
Tumor	551
Tumor	1127
Tumor	1660
Tumor	2919
Tumor	1979
Tumor	2135
Tumor	773
Tumor	2661
Tumor	1707
Tumor	1621
Tumor	3594
Tumor	1764
Tumor	2805
Tumor	552
Tumor	1945
Tumor	1532
Tumor	2407
Tumor	2066
Tumor	1859
Tumor	1423
Tumor	2606
Tumor	910
Tumor	1184
Tumor	4149
Tumor	1278
Tumor	1393
Tumor	1355
Tumor	1302
Tumor	2429
Tumor	923
Tumor	2112
Tumor	1919
Tumor	1506
Tumor	1426
Tumor	4474
Tumor	1747
Tumor	3647
Tumor	1474
Tumor	1220
Tumor	2219
Tumor	1005
Tumor	1781
Tumor	693
Tumor	849
Tumor	3994
Tumor	1196
Tumor	1242
Tumor	1418
Tumor	861
Tumor	1442
Tumor	1206
Tumor	1364
Tumor	1480
Tumor	1960
Tumor	979
Tumor	817
Tumor	1496
Tumor	1086
Tumor	890
Tumor	3101
Tumor	1149
Tumor	1620
Tumor	4598
Tumor	2324
Tumor	1321
Tumor	1499
Tumor	3138
Tumor	1686
Tumor	2395
Tumor	1150
Tumor	1049
Tumor	1852
Tumor	3359
Tumor	1576
Tumor	1638
Tumor	5852
Tumor	1192
Tumor	1525
Tumor	3311
Tumor	2271
Tumor	1232
Tumor	4875
Tumor	1327
Tumor	1097
Tumor	1958
Tumor	1593
Tumor	3006
Tumor	1499
Tumor	2345
Normal	1135
Tumor	1730
Tumor	762
Normal	1265
Tumor	1798
Tumor	1893
Normal	1808
Tumor	2137
Tumor	1582
Tumor	686
Normal	1456
Tumor	1109
Tumor	852
Normal	1170
Tumor	1525
Tumor	1500
Tumor	3462
Tumor	2564
Normal	1760
Tumor	1646
Normal	1641
Tumor	340
Normal	1047
Tumor	788
Tumor	490
Tumor	477
Tumor	647
Tumor	3153
Tumor	1562
Tumor	1432
Tumor	1833
Tumor	1798
Tumor	1230
Tumor	1622
Tumor	2053
Tumor	1080
Tumor	618
Tumor	817
Tumor	660
Tumor	1595
Tumor	1106
Tumor	1960
Tumor	501
Tumor	6701
Tumor	4293
Tumor	974
Tumor	1146
Tumor	3946
Tumor	1111
Tumor	1827
Tumor	3856
Tumor	3635
Tumor	4815
Tumor	2502
Tumor	2444
Tumor	1401
Tumor	1545
Tumor	908
Tumor	1460
Tumor	1672
Tumor	1077
Tumor	2253
Tumor	997
Tumor	1672
Tumor	1776
Tumor	1799
Tumor	1267
Tumor	1391
Tumor	2588
Tumor	1708
Tumor	1193
Tumor	2662
Tumor	1302
Tumor	1683
Tumor	2140
Tumor	1449
Tumor	1446
Tumor	5104
Tumor	957
Tumor	2669
Tumor	1590
Tumor	1934
Tumor	1651
Tumor	1709
Tumor	512
Tumor	1061
Tumor	806
Tumor	2068
Tumor	941
Tumor	809
Tumor	899
Tumor	1293
Tumor	1452
Tumor	3348
Tumor	2459
Tumor	794
Tumor	2092
Tumor	990
Tumor	3162
Tumor	4147
Tumor	830
Tumor	1057
Tumor	2484
Tumor	1208
Tumor	3187
Tumor	1197
Tumor	1852
Tumor	1926
Tumor	2163
Tumor	1033
Tumor	959
Tumor	2897
Tumor	830
Tumor	2211
Tumor	1395
Tumor	1960
Tumor	2293
Tumor	1016
Tumor	1908
Tumor	1827
Tumor	2313
Tumor	900
Tumor	2599
Tumor	1280
Tumor	1652
Tumor	747
Tumor	2336
Tumor	3211
Tumor	1872
Tumor	1367
Tumor	1749
Tumor	1133
Tumor	2017
Tumor	2006
Tumor	2214
Tumor	774
Tumor	2801
Tumor	1412
Tumor	1349
Tumor	1515
Tumor	1773
Normal	1217
Tumor	838
Tumor	2351
Tumor	2780
Tumor	717
Normal	1509
Tumor	996
Tumor	1404
Normal	2143
Tumor	776
Tumor	845
Tumor	1558
Normal	969
Tumor	1078
Tumor	1702
Tumor	765
Tumor	952
Tumor	1246
Tumor	516
Tumor	1217
Tumor	561
Tumor	2075
Tumor	355
Tumor	489
Tumor	1366
Tumor	1249
Tumor	935
Tumor	1068
Tumor	6119
Tumor	2259
Tumor	1055
Tumor	1736
Tumor	2072
Tumor	1515
Tumor	1207
Tumor	896
Tumor	1678
Tumor	2033
Tumor	1990
Tumor	982
Tumor	736
Tumor	843
Tumor	1701
Tumor	1110
Tumor	2397
Tumor	1330
Tumor	813
Tumor	1303
Tumor	615
Tumor	1447
Tumor	1161
Tumor	2372
Tumor	2754
Tumor	1588
Tumor	4815
Tumor	2684
Tumor	2251
Tumor	6901
Tumor	2662
Tumor	1233
Tumor	834
Tumor	1370
Tumor	671
Tumor	1699
Tumor	6891
Tumor	1208
Tumor	3742
Tumor	1839
Tumor	1299
Tumor	1215
Tumor	3687
Tumor	1450
Tumor	5299
Tumor	4170
Tumor	1993
Tumor	3722
Tumor	710
Tumor	1090
Tumor	1879
Tumor	1395
Tumor	809
Tumor	901
Tumor	1853
Tumor	4062
Tumor	1521
Tumor	1534
Tumor	1130
Tumor	1942
Tumor	1642
Tumor	1424
Tumor	2168
Tumor	2078
Tumor	1615
Tumor	1778
Tumor	2279
Tumor	1585
Tumor	972
Tumor	1425
Tumor	898
Tumor	2519
Tumor	1889
Tumor	493
Tumor	1241
Tumor	949
Tumor	1192
Tumor	1530
Tumor	1818
Tumor	1798
Tumor	1313
Tumor	1530
Tumor	3538
Tumor	1061
Tumor	1435
Tumor	1220
Tumor	2124
Tumor	370
Tumor	1784
Tumor	2380
Tumor	3050
Tumor	883
Tumor	780
Tumor	990
Tumor	2149
Tumor	1594
Tumor	910
Tumor	1857
Tumor	4745
Tumor	722
Tumor	3663
Tumor	935
Tumor	4425
Tumor	640
Tumor	3261
Tumor	1504
Tumor	4217
Tumor	2001
Tumor	989
Tumor	2017
Tumor	1180
Tumor	1419
Tumor	1804
Tumor	875
Tumor	4012
Tumor	1377
Tumor	1158
Tumor	1445
Tumor	2033
Tumor	4338
Tumor	2788
Tumor	2024
Tumor	1557
Tumor	2113
Tumor	2209
Tumor	2805
Tumor	996
Tumor	1207
Tumor	2756
Tumor	1698
Tumor	871
Tumor	1921
Tumor	897
Tumor	1735
Tumor	768
Tumor	1042
Tumor	3149
Tumor	1428
Tumor	3355
Tumor	1905
Tumor	2294
Tumor	1145
Tumor	1621
Tumor	795
Tumor	907
Tumor	734
Tumor	2361
Tumor	1132
Tumor	1188
Tumor	3757
Tumor	790
Tumor	1412
Tumor	921
Tumor	868
Tumor	3056
Tumor	1624
Tumor	1269
Tumor	1283
Tumor	1913
Tumor	1523
Tumor	2615
Tumor	837
Tumor	755
Tumor	1123
Tumor	2421
Tumor	1603
Tumor	1377
Tumor	3277
Tumor	3141
Tumor	1025
Tumor	1458
Tumor	1504
Tumor	1976
Tumor	1557
Tumor	1568
Tumor	1011
Tumor	894
Tumor	2108
Tumor	3146
Tumor	1120
Tumor	1092
Tumor	2088
Tumor	3823
Tumor	1964
Tumor	1343
Tumor	1138
Tumor	4166
Tumor	1324
Tumor	1526
Tumor	4165
Tumor	1368
Tumor	1328
Tumor	942
Tumor	1120
Tumor	1327
Tumor	5077
Tumor	2704
Tumor	2354
Tumor	1526
Tumor	1409
Tumor	848
Tumor	2565
Tumor	1644
Tumor	1362
Tumor	2392
Tumor	1534
Tumor	2244
Tumor	2928
Tumor	1899
Tumor	2396
Tumor	859
Tumor	1077
Tumor	2319
Tumor	1987
Tumor	2726
Tumor	1140
Tumor	1154
Tumor	1190
Tumor	709
Tumor	1111
Tumor	2342
Tumor	1234
Tumor	558
Tumor	1142
Tumor	1629
Tumor	1561
Tumor	225
Tumor	1240
Tumor	2270
Tumor	2545
Tumor	789
Tumor	2859
Tumor	2200
Tumor	2652
Tumor	2039
Tumor	2093
Tumor	4576
Tumor	1170
Tumor	1713
Tumor	1623
Tumor	868
Tumor	1740
Normal	536
Tumor	1271
Tumor	3976
Tumor	994
Normal	1354
Tumor	1404
Normal	564
Tumor	1907
Tumor	2840
Tumor	1877
Tumor	8893
Normal	1589
Tumor	2725
Tumor	636
Normal	2232
Tumor	1620
Tumor	2050
Normal	906
Tumor	3172
Normal	1859
Tumor	2673
Tumor	839
Normal	1097
Tumor	1958
Normal	2298
Tumor	1159
Tumor	1024
Tumor	1265
Tumor	1731
Normal	999
Tumor	2942
Tumor	1018
Normal	882
Tumor	5314
Tumor	4067
Tumor	900
Normal	1461
Tumor	1192
Normal	1227
Tumor	1031
Normal	1636
Tumor	910
Normal	1742
Tumor	1884
Normal	1613
Tumor	1630
Normal	1509
Tumor	3066
Normal	708
Tumor	1678
Tumor	1033
Normal	593
Tumor	2029
Tumor	648
Normal	1368
Tumor	1912
Tumor	1842
Normal	576
Tumor	2169
Normal	1191
Tumor	1513
Tumor	2107
Normal	1163
Tumor	14743
Normal	2118
Tumor	1270
Normal	1023
Tumor	1251
Normal	740
Tumor	1243
Normal	1327
Tumor	1366
Tumor	917
Normal	1359
Tumor	2671
Normal	896
Tumor	3429
Tumor	1181
Normal	1409
Tumor	11694
Normal	1070
Tumor	1852
Normal	414
Tumor	1932
Tumor	1351
Tumor	1248
Tumor	1470
Tumor	2220
Tumor	756
Tumor	3797
Tumor	1873
Tumor	3572
Tumor	1535
Tumor	1067
Tumor	890
Tumor	1332
Normal	574
Tumor	2548
Tumor	2105
Normal	939
Tumor	1280
Normal	4355
Tumor	1496
Normal	592
Tumor	2562
Tumor	2415
Tumor	1152
Tumor	1453
Normal	1079
Tumor	871
Tumor	1554
Tumor	2071
Tumor	993
Tumor	1041
Tumor	2280
Tumor	2776
Tumor	1765
Tumor	2357
Tumor	3189
Tumor	690
Tumor	1537
Tumor	1179
Tumor	1489
Tumor	3238
Tumor	881
Tumor	2413
Tumor	3071
Tumor	2011
Tumor	971
Normal	1246
Tumor	1398
Normal	651
Tumor	829
Normal	1763
Tumor	1906
Normal	2512
Tumor	2162
Normal	1270
Tumor	684
Normal	1016
Tumor	4477
Normal	1108
Tumor	4009
Normal	1159
Tumor	1001
Normal	1566
Tumor	990
Tumor	1582
Normal	2917
Tumor	4036
Normal	1251
Tumor	1019
Normal	2230
Tumor	1885
Normal	2527
Tumor	2330
Tumor	702
Normal	1102
Tumor	1261
Normal	1012
Tumor	801
Normal	1848
Tumor	3145
Normal	1387
Tumor	935
Tumor	1517
Tumor	4408
Normal	815
Tumor	2071
Normal	1158
Tumor	2344
Tumor	2595
Normal	1966
Tumor	3141
Normal	1333
Tumor	1348
Normal	1165
Tumor	993
Normal	2458
Tumor	2721
Normal	1565
Tumor	1360
Normal	1227
Tumor	2208
Normal	1253
Tumor	1649
Normal	2407
Tumor	1487
Normal	2271
Tumor	1138
Tumor	6980
Normal	1578
Tumor	3621
Normal	3285
Tumor	1006
Normal	1492
Tumor	2796
Normal	1086
Tumor	3494
Tumor	1495
Tumor	1764
Normal	2614
Tumor	1717
Normal	1100
Tumor	1139
Normal	1119
Tumor	2608
Normal	1632
Tumor	625
Tumor	1291
Tumor	1028
Tumor	2214
Tumor	1152
Tumor	2003
Tumor	3228
Tumor	1759
Tumor	1548
Tumor	3676
Tumor	965
Tumor	2254
Tumor	943
Tumor	957
Tumor	4732
Tumor	3363
Tumor	1657
Tumor	1210
Tumor	1031
Tumor	2278
Tumor	2149
Tumor	1753
Tumor	1234
Tumor	1955
Tumor	3066
Tumor	2673
Tumor	3735
Tumor	772
Tumor	1931
Tumor	861
Tumor	1784
Tumor	1785
Tumor	3192
Tumor	3986
Tumor	1102
Tumor	1262
Tumor	701
Tumor	1516
Tumor	3514
Tumor	830
Tumor	13468
Tumor	1296
Tumor	1942
Tumor	3827
Tumor	1822
Tumor	2153
Tumor	1164
Tumor	1506
Tumor	3013
Tumor	4530
Tumor	1702
Tumor	1472
Tumor	970
Tumor	1172
Tumor	3308
Tumor	1444
Tumor	3846
Tumor	2206
Tumor	1786
Tumor	2051
Tumor	2115
Tumor	2649
Tumor	2032
Tumor	3176
Tumor	1322
Tumor	1034
Tumor	1098
Tumor	2384
Tumor	997
Tumor	1119
Tumor	1377
Tumor	1716
Tumor	4320
Tumor	1506
Tumor	2081
Tumor	2416
Tumor	2679
Tumor	1492
Tumor	1804
Tumor	1225
Tumor	1931
Tumor	404
Tumor	2440
Tumor	1636
Tumor	2924
Tumor	2385
Tumor	430
Tumor	2345
Tumor	690
Tumor	2036
Tumor	1712
Tumor	935
Tumor	3568
Tumor	783
Tumor	750
Tumor	1654
Tumor	2490
Tumor	1627
Tumor	642
Tumor	1851
Tumor	964
Tumor	1331
Tumor	2406
Tumor	4513
Tumor	3075
Tumor	986
Tumor	906
Tumor	3509
Tumor	796
Tumor	1699
Tumor	2058
Tumor	994
Tumor	1570
Tumor	1558
Tumor	3016
Tumor	2016
Tumor	1595
Tumor	1508
Tumor	1630
Tumor	4182
Tumor	1671
Tumor	2415
Tumor	1220
Tumor	2755
Tumor	1567
Tumor	589
Tumor	1017
Tumor	1660
Tumor	1379
Tumor	537
Tumor	2361
Tumor	1131
Tumor	2126
Tumor	1420
Tumor	435
Tumor	511
Tumor	1150
Tumor	977
Tumor	839
Tumor	960
Tumor	1747
Tumor	1270
Tumor	1699
Tumor	1776
Tumor	1442
Tumor	1706
Tumor	1033
Tumor	1374
Tumor	1398
Tumor	1608
Tumor	2590
Tumor	2709
Tumor	1381
Tumor	1858
Tumor	3250
Tumor	1120
Tumor	926
Tumor	1609
Tumor	2361
Tumor	3439
Tumor	9132
Tumor	808
Tumor	1398
Tumor	1370
Tumor	1154
Normal	1143
Tumor	1064
Tumor	1958
Tumor	945
Tumor	2673
Normal	1442
Tumor	5301
Tumor	1903
Tumor	679
Tumor	1699
Tumor	1154
Tumor	3398
Tumor	724
Tumor	1653
Tumor	895
Normal	909
Tumor	861
Tumor	1467
Normal	1052
Tumor	1353
Tumor	2574
Normal	2144
Tumor	887
Tumor	1493
Tumor	605
Tumor	1815
Tumor	1543
Tumor	2603
Tumor	3842
Tumor	1814
Tumor	672
Tumor	1116
Tumor	1889
Tumor	1335
Normal	907
Tumor	875
Tumor	2144
Tumor	1154
Tumor	1533
Normal	2025
Tumor	2915
Tumor	1978
Tumor	1346
Tumor	1284
Tumor	495
Tumor	3653
Tumor	1075
Tumor	1407
Tumor	1253
Tumor	1150
Normal	873
Tumor	2487
Tumor	1324
Tumor	2103
Tumor	3244
Normal	1043
Tumor	11989
Tumor	32692
Tumor	2162
Normal	699
Tumor	1666
Tumor	3946
Tumor	5852
Tumor	877
Normal	1636
Tumor	1406
Tumor	1103
Tumor	1023
Tumor	1431
Tumor	1069
Tumor	1403
Tumor	4819
Tumor	1623
Tumor	900
Tumor	4453
Tumor	1423
Tumor	6125
Normal	707
Tumor	1922
Normal	2936
Tumor	2130
Normal	1687
Tumor	1509
Tumor	898
Normal	951
Tumor	3562
Normal	2540
Tumor	6322
Tumor	6499
Normal	1150
Tumor	4418
Tumor	1459
Normal	1604
Tumor	799
Normal	2060
Tumor	1414
Tumor	1808
Tumor	2156
Tumor	2620
Tumor	1403
Tumor	1970
Tumor	972
Tumor	808
Tumor	2382
Tumor	608
Normal	1414
Tumor	1798
Tumor	6805
Normal	1109
Tumor	592
Normal	2465
Tumor	1207
Normal	2109
Tumor	747
Tumor	1048
Normal	1235
Tumor	2833
Tumor	2277
Normal	1757
Tumor	1895
Normal	1220
Tumor	1809
Tumor	1998
Tumor	991
Tumor	1181
Tumor	1731
Tumor	1743
Tumor	1443
Tumor	1657
Tumor	6411
Tumor	1023
Tumor	4397
Tumor	3372
Tumor	2445
Tumor	1229
Tumor	1346
Tumor	1047
Tumor	1956
Tumor	2675
Tumor	570
Tumor	1139
Tumor	659
Tumor	1218
Tumor	2619
Tumor	947
Tumor	759
Tumor	802
Tumor	1424
Tumor	4715
Tumor	1475
Tumor	749
Tumor	1559
Tumor	1828
Tumor	641
Tumor	2967
Tumor	1377
Tumor	917
Tumor	678
Tumor	1490
Tumor	1534
Tumor	2009
Tumor	2063
Tumor	1433
Tumor	1635
Tumor	1958
Tumor	2334
Tumor	2617
Tumor	2284
Tumor	953
Tumor	3912
Tumor	1018
Tumor	1290
Tumor	2585
Tumor	2688
Tumor	3849
Tumor	3919
Tumor	3003
Tumor	1656
Tumor	1366
Tumor	1982
Tumor	2830
Tumor	5367
Tumor	1588
Tumor	1131
Tumor	1578
Tumor	3791
Tumor	951
Tumor	1263
Tumor	789
Tumor	794
Tumor	850
Tumor	1550
Tumor	1508
Tumor	1400
Tumor	888
Tumor	1459
Normal	199
Tumor	2187
Normal	1642
Tumor	1104
Tumor	1390
Tumor	2797
Tumor	1260
Tumor	2493
Tumor	2321
Tumor	1901
Tumor	2794
Tumor	2811
Tumor	1526
Tumor	1635
Tumor	1369
Tumor	2499
Tumor	3516
Tumor	580
Tumor	1094
Tumor	2438
Tumor	1080
Tumor	1954
Tumor	1067
Tumor	1348
Tumor	2861
Tumor	958
Tumor	2386
Tumor	1286
Tumor	1047
Tumor	1845
Tumor	603
Tumor	1570
Tumor	1636
Tumor	1668
Tumor	853
Tumor	675
Tumor	1128
Tumor	6178
Tumor	1342
Tumor	3078
Tumor	1810
Tumor	1306
Tumor	687
Tumor	3854
Tumor	948
Tumor	3167
Tumor	3183
Tumor	2229
Tumor	889
Tumor	5062
Tumor	966
Tumor	609
Tumor	661
Tumor	1392
Tumor	1889
Tumor	1672
Tumor	519
Tumor	1397
Tumor	1154
Tumor	888
Tumor	5179
Tumor	1319
Tumor	2020
Tumor	1488
Tumor	2281
Tumor	1964
Tumor	1987
Tumor	2313
Tumor	1120
Tumor	1670
Tumor	810
Tumor	897
Tumor	3751
Tumor	1671
Tumor	692
Tumor	884
Tumor	2337
Tumor	2096
Tumor	607
Tumor	1249
Tumor	9223
Tumor	1377
Tumor	2849
Tumor	1115
Tumor	2929
Tumor	743
Tumor	2282
Tumor	3031
Tumor	2988
Tumor	477
Tumor	1316
Tumor	1984
Tumor	9006
Tumor	2684
Tumor	2221
Tumor	3596
Tumor	2205
Tumor	1081
Tumor	1665
Tumor	1786
Tumor	1616
Tumor	1012
Tumor	2307
Tumor	947

## Sheet: ATP1B4_expData_RANSeq
type	Geneexp
Normal	0
Normal	0
Normal	0
Normal	1
Normal	1
Normal	0
Normal	1
Normal	1
Normal	1
Normal	0
Normal	1
Normal	1
Normal	1
Normal	0
Normal	1
Normal	1
Normal	0
Normal	0
Normal	0
Normal	1
Normal	0
Normal	0
Normal	0
Normal	1
Normal	0
Normal	0
Normal	1
Normal	0
Normal	0
Normal	1
Normal	2
Normal	1
Normal	0
Normal	0
Normal	0
Normal	0
Normal	0
Normal	1
Normal	0
Normal	0
Normal	0
Normal	1
Normal	0
Normal	0
Normal	1
Normal	1
Normal	1
Normal	0
Normal	0
Normal	1
Normal	1
Normal	0
Normal	0
Normal	0
Normal	1
Normal	1
Normal	28
Normal	0
Normal	1
Normal	0
Normal	1
Normal	0
Normal	2
Normal	0
Normal	0
Normal	2
Normal	1
Normal	0
Normal	0
Normal	0
Normal	1
Normal	2
Normal	0
Normal	1
Normal	0
Normal	0
Normal	0
Normal	0
Normal	0
Normal	0
Normal	0
Normal	1
Normal	0
Normal	0
Normal	1
Normal	0
Normal	0
Normal	1
Normal	0
Normal	0
Normal	2
Normal	1
Normal	0
Normal	0
Normal	3
Normal	1
Normal	0
Normal	0
Normal	0
Normal	0
Normal	1
Normal	0
Normal	1
Normal	2
Normal	0
Normal	0
Normal	0
Normal	1
Normal	0
Normal	0
Normal	0
Normal	21
Normal	0
Normal	0
Normal	1
Normal	0
Normal	1
Normal	1
Normal	0
Normal	1
Normal	0
Normal	0
Normal	1
Normal	0
Normal	0
Normal	0
Normal	0
Normal	0
Normal	0
Normal	1
Normal	0
Normal	0
Normal	1
Normal	0
Normal	2
Normal	0
Normal	1
Normal	0
Normal	0
Normal	0
Normal	1
Normal	1
Normal	1
Normal	0
Normal	2
Normal	1
Normal	1
Normal	0
Normal	0
Normal	4
Normal	0
Normal	0
Normal	1
Normal	0
Normal	0
Normal	0
Normal	1
Normal	0
Normal	0
Normal	1
Normal	0
Normal	1
Normal	0
Normal	0
Normal	1
Normal	0
Normal	0
Normal	0
Normal	0
Normal	0
Normal	1
Normal	0
Normal	2
Normal	0
Normal	2
Normal	0
Normal	1
Normal	0
Normal	0
Normal	0
Normal	1
Normal	1
Normal	0
Normal	1
Normal	0
Normal	0
Normal	0
Normal	0
Normal	0
Normal	0
Normal	0
Normal	0
Normal	1
Normal	4
Normal	1
Normal	0
Normal	0
Normal	0
Normal	0
Normal	0
Normal	0
Normal	0
Normal	0
Normal	2
Normal	1
Normal	0
Normal	5
Normal	1
Normal	0
Normal	0
Normal	0
Normal	0
Normal	1
Normal	0
Normal	0
Normal	0
Normal	0
Normal	0
Normal	0
Normal	1
Normal	1
Normal	1
Normal	3
Normal	0
Normal	2
Normal	1
Normal	2
Normal	0
Normal	0
Normal	1
Normal	1
Normal	0
Normal	1
Normal	0
Normal	0
Normal	0
Normal	0
Normal	0
Normal	0
Normal	0
Normal	1
Normal	0
Normal	0
Normal	0
Normal	0
Normal	0
Normal	0
Normal	0
Normal	1
Normal	0
Normal	0
Normal	0
Normal	0
Normal	0
Normal	1
Normal	0
Normal	0
Normal	0
Normal	1
Normal	3
Normal	1
Normal	1
Normal	2
Normal	1
Normal	0
Normal	0
Normal	0
Normal	0
Normal	0
Normal	1
Normal	0
Normal	0
Normal	0
Normal	1
Normal	0
Normal	0
Normal	0
Normal	0
Normal	2
Normal	1
Normal	0
Normal	0
Normal	0
Normal	1
Normal	1
Normal	0
Normal	0
Normal	1
Normal	0
Normal	1
Tumor	0
Tumor	0
Tumor	1
Tumor	0
Tumor	0
Tumor	0
Tumor	1
Tumor	0
Tumor	0
Tumor	0
Tumor	0
Tumor	0
Tumor	1
Tumor	0
Tumor	0
Tumor	0
Tumor	0
Tumor	0
Tumor	0
Tumor	0
Tumor	0
Tumor	1
Tumor	0
Tumor	0
Tumor	0
Tumor	0
Tumor	0
Tumor	2
Tumor	0
Tumor	0
Tumor	0
Tumor	0
Tumor	0
Tumor	0
Tumor	0
Tumor	0
Tumor	1
Tumor	0
Tumor	0
Tumor	0
Tumor	2
Tumor	0
Tumor	0
Tumor	0
Tumor	0
Tumor	0
Tumor	0
Tumor	0
Tumor	1
Tumor	1
Tumor	1
Tumor	0
Tumor	0
Tumor	0
Tumor	0
Tumor	0
Tumor	0
Tumor	0
Tumor	0
Tumor	0
Tumor	0
Tumor	0
Tumor	0
Tumor	0
Tumor	1
Tumor	0
Tumor	0
Tumor	0
Tumor	0
Tumor	2
Tumor	0
Tumor	0
Tumor	0
Tumor	0
Tumor	0
Tumor	0
Tumor	0
Tumor	0
Tumor	1
Tumor	0
Tumor	0
Tumor	0
Tumor	0
Tumor	0
Tumor	0
Tumor	0
Tumor	0
Tumor	0
Tumor	0
Tumor	0
Tumor	0
Tumor	0
Tumor	0
Tumor	0
Tumor	0
Tumor	0
Tumor	0
Tumor	1
Tumor	1
Tumor	0
Tumor	0
Tumor	0
Tumor	0
Tumor	1
Tumor	0
Tumor	0
Tumor	1
Tumor	0
Tumor	0
Tumor	0
Tumor	1
Tumor	0
Tumor	0
Tumor	0
Tumor	1
Tumor	1
Tumor	0
Tumor	0
Tumor	0
Tumor	3
Tumor	0
Tumor	0
Tumor	0
Tumor	1
Tumor	0
Tumor	0
Normal	1
Tumor	0
Tumor	0
Normal	0
Tumor	0
Tumor	1
Normal	0
Tumor	0
Tumor	0
Tumor	0
Normal	0
Tumor	2
Tumor	3
Normal	0
Tumor	0
Tumor	48
Tumor	1
Tumor	2
Normal	0
Tumor	0
Normal	0
Tumor	1
Normal	0
Tumor	4
Tumor	1
Tumor	3
Tumor	0
Tumor	4
Tumor	0
Tumor	3
Tumor	0
Tumor	0
Tumor	1
Tumor	1
Tumor	0
Tumor	0
Tumor	1
Tumor	0
Tumor	0
Tumor	0
Tumor	0
Tumor	0
Tumor	0
Tumor	0
Tumor	0
Tumor	0
Tumor	0
Tumor	0
Tumor	0
Tumor	0
Tumor	0
Tumor	0
Tumor	0
Tumor	0
Tumor	0
Tumor	0
Tumor	0
Tumor	0
Tumor	0
Tumor	0
Tumor	0
Tumor	0
Tumor	0
Tumor	0
Tumor	0
Tumor	0
Tumor	0
Tumor	0
Tumor	0
Tumor	0
Tumor	1
Tumor	1
Tumor	0
Tumor	0
Tumor	0
Tumor	1
Tumor	0
Tumor	0
Tumor	0
Tumor	0
Tumor	0
Tumor	0
Tumor	0
Tumor	0
Tumor	0
Tumor	1
Tumor	0
Tumor	0
Tumor	0
Tumor	0
Tumor	0
Tumor	0
Tumor	3
Tumor	0
Tumor	0
Tumor	0
Tumor	0
Tumor	0
Tumor	0
Tumor	0
Tumor	1
Tumor	0
Tumor	0
Tumor	1
Tumor	0
Tumor	0
Tumor	0
Tumor	0
Tumor	0
Tumor	0
Tumor	0
Tumor	0
Tumor	0
Tumor	0
Tumor	0
Tumor	0
Tumor	0
Tumor	0
Tumor	0
Tumor	0
Tumor	0
Tumor	0
Tumor	0
Tumor	0
Tumor	0
Tumor	0
Tumor	0
Tumor	0
Tumor	0
Tumor	0
Tumor	0
Tumor	4
Tumor	0
Tumor	0
Tumor	0
Tumor	0
Tumor	0
Tumor	0
Tumor	0
Tumor	0
Tumor	0
Normal	0
Tumor	0
Tumor	0
Tumor	1
Tumor	0
Normal	0
Tumor	1
Tumor	0
Normal	0
Tumor	0
Tumor	1
Tumor	0
Normal	0
Tumor	0
Tumor	5
Tumor	1
Tumor	0
Tumor	0
Tumor	0
Tumor	0
Tumor	2
Tumor	0
Tumor	0
Tumor	1
Tumor	0
Tumor	0
Tumor	0
Tumor	1
Tumor	0
Tumor	0
Tumor	0
Tumor	0
Tumor	0
Tumor	0
Tumor	0
Tumor	0
Tumor	0
Tumor	0
Tumor	0
Tumor	0
Tumor	0
Tumor	0
Tumor	0
Tumor	2
Tumor	0
Tumor	0
Tumor	1
Tumor	1
Tumor	0
Tumor	0
Tumor	0
Tumor	1
Tumor	0
Tumor	0
Tumor	0
Tumor	0
Tumor	0
Tumor	0
Tumor	0
Tumor	0
Tumor	1
Tumor	0
Tumor	0
Tumor	0
Tumor	1
Tumor	0
Tumor	0
Tumor	0
Tumor	0
Tumor	0
Tumor	0
Tumor	0
Tumor	0
Tumor	0
Tumor	0
Tumor	0
Tumor	0
Tumor	1
Tumor	0
Tumor	0
Tumor	0
Tumor	0
Tumor	0
Tumor	1
Tumor	0
Tumor	1
Tumor	0
Tumor	0
Tumor	0
Tumor	0
Tumor	0
Tumor	0
Tumor	0
Tumor	0
Tumor	0
Tumor	0
Tumor	0
Tumor	0
Tumor	0
Tumor	0
Tumor	1
Tumor	0
Tumor	0
Tumor	0
Tumor	0
Tumor	0
Tumor	0
Tumor	1
Tumor	0
Tumor	0
Tumor	0
Tumor	0
Tumor	0
Tumor	4
Tumor	0
Tumor	1
Tumor	0
Tumor	1
Tumor	1
Tumor	0
Tumor	0
Tumor	0
Tumor	1
Tumor	0
Tumor	0
Tumor	0
Tumor	0
Tumor	0
Tumor	0
Tumor	0
Tumor	0
Tumor	0
Tumor	0
Tumor	0
Tumor	0
Tumor	0
Tumor	0
Tumor	0
Tumor	0
Tumor	0
Tumor	0
Tumor	0
Tumor	0
Tumor	0
Tumor	0
Tumor	0
Tumor	1
Tumor	0
Tumor	1
Tumor	0
Tumor	0
Tumor	0
Tumor	0
Tumor	2
Tumor	0
Tumor	0
Tumor	0
Tumor	0
Tumor	1
Tumor	0
Tumor	1
Tumor	0
Tumor	0
Tumor	1
Tumor	1
Tumor	0
Tumor	0
Tumor	0
Tumor	0
Tumor	0
Tumor	0
Tumor	0
Tumor	0
Tumor	1
Tumor	0
Tumor	0
Tumor	0
Tumor	0
Tumor	0
Tumor	0
Tumor	0
Tumor	0
Tumor	0
Tumor	0
Tumor	0
Tumor	0
Tumor	0
Tumor	0
Tumor	0
Tumor	0
Tumor	0
Tumor	0
Tumor	1
Tumor	0
Tumor	0
Tumor	0
Tumor	0
Tumor	0
Tumor	0
Tumor	0
Tumor	0
Tumor	0
Tumor	0
Tumor	0
Tumor	0
Tumor	0
Tumor	0
Tumor	0
Tumor	0
Tumor	0
Tumor	0
Tumor	1
Tumor	0
Tumor	0
Tumor	1
Tumor	0
Tumor	0
Tumor	0
Tumor	0
Tumor	0
Tumor	0
Tumor	1
Tumor	0
Tumor	1
Tumor	0
Tumor	0
Tumor	0
Tumor	0
Tumor	0
Tumor	0
Tumor	0
Tumor	0
Tumor	0
Tumor	0
Tumor	0
Tumor	243
Tumor	0
Tumor	0
Tumor	0
Tumor	0
Tumor	0
Tumor	1
Tumor	0
Tumor	0
Tumor	0
Tumor	0
Tumor	0
Tumor	0
Tumor	0
Tumor	0
Tumor	1
Tumor	0
Tumor	1
Tumor	0
Tumor	0
Tumor	0
Tumor	0
Tumor	0
Tumor	0
Tumor	0
Tumor	0
Tumor	0
Tumor	0
Tumor	0
Tumor	0
Tumor	0
Tumor	0
Tumor	0
Tumor	0
Tumor	0
Normal	0
Tumor	0
Tumor	1
Tumor	0
Normal	0
Tumor	0
Normal	0
Tumor	0
Tumor	0
Tumor	0
Tumor	0
Normal	1
Tumor	0
Tumor	0
Normal	0
Tumor	0
Tumor	0
Normal	0
Tumor	1
Normal	0
Tumor	1
Tumor	0
Normal	0
Tumor	0
Normal	0
Tumor	1
Tumor	0
Tumor	0
Tumor	0
Normal	0
Tumor	0
Tumor	0
Normal	0
Tumor	0
Tumor	0
Tumor	0
Normal	1
Tumor	0
Normal	1
Tumor	0
Normal	1
Tumor	0
Normal	0
Tumor	0
Normal	0
Tumor	0
Normal	0
Tumor	0
Normal	0
Tumor	0
Tumor	1
Normal	0
Tumor	0
Tumor	0
Normal	0
Tumor	0
Tumor	0
Normal	0
Tumor	0
Normal	0
Tumor	1
Tumor	0
Normal	0
Tumor	0
Normal	1
Tumor	0
Normal	0
Tumor	0
Normal	2
Tumor	0
Normal	0
Tumor	0
Tumor	0
Normal	0
Tumor	1
Normal	0
Tumor	0
Tumor	0
Normal	0
Tumor	0
Normal	0
Tumor	0
Normal	0
Tumor	0
Tumor	0
Tumor	0
Tumor	1
Tumor	0
Tumor	0
Tumor	0
Tumor	0
Tumor	1
Tumor	0
Tumor	0
Tumor	0
Tumor	1
Normal	0
Tumor	0
Tumor	0
Normal	0
Tumor	0
Normal	0
Tumor	0
Normal	1
Tumor	0
Tumor	0
Tumor	0
Tumor	0
Normal	0
Tumor	0
Tumor	0
Tumor	0
Tumor	0
Tumor	2
Tumor	0
Tumor	1
Tumor	0
Tumor	0
Tumor	0
Tumor	0
Tumor	0
Tumor	0
Tumor	0
Tumor	0
Tumor	0
Tumor	0
Tumor	0
Tumor	0
Tumor	0
Normal	0
Tumor	1
Normal	3
Tumor	0
Normal	1
Tumor	0
Normal	1
Tumor	0
Normal	2
Tumor	0
Normal	0
Tumor	0
Normal	2
Tumor	1
Normal	0
Tumor	0
Normal	1
Tumor	1
Tumor	2
Normal	0
Tumor	0
Normal	1
Tumor	0
Normal	0
Tumor	0
Normal	0
Tumor	0
Tumor	0
Normal	0
Tumor	2
Normal	1
Tumor	1
Normal	0
Tumor	0
Normal	0
Tumor	0
Tumor	1
Tumor	0
Normal	3
Tumor	0
Normal	1
Tumor	0
Tumor	0
Normal	2
Tumor	0
Normal	0
Tumor	0
Normal	1
Tumor	0
Normal	0
Tumor	1
Normal	1
Tumor	0
Normal	0
Tumor	0
Normal	0
Tumor	0
Normal	0
Tumor	0
Normal	0
Tumor	0
Tumor	0
Normal	1
Tumor	0
Normal	1
Tumor	0
Normal	1
Tumor	1
Normal	1
Tumor	1
Tumor	0
Tumor	0
Normal	0
Tumor	2
Normal	1
Tumor	0
Normal	0
Tumor	0
Normal	0
Tumor	0
Tumor	0
Tumor	0
Tumor	0
Tumor	0
Tumor	1
Tumor	1
Tumor	0
Tumor	0
Tumor	0
Tumor	0
Tumor	1
Tumor	0
Tumor	1
Tumor	0
Tumor	0
Tumor	0
Tumor	0
Tumor	0
Tumor	0
Tumor	0
Tumor	0
Tumor	0
Tumor	0
Tumor	1
Tumor	0
Tumor	0
Tumor	0
Tumor	0
Tumor	0
Tumor	0
Tumor	0
Tumor	0
Tumor	0
Tumor	0
Tumor	5
Tumor	0
Tumor	0
Tumor	0
Tumor	0
Tumor	0
Tumor	0
Tumor	0
Tumor	0
Tumor	0
Tumor	1
Tumor	0
Tumor	0
Tumor	0
Tumor	0
Tumor	0
Tumor	0
Tumor	0
Tumor	0
Tumor	0
Tumor	0
Tumor	1
Tumor	0
Tumor	1
Tumor	0
Tumor	0
Tumor	0
Tumor	0
Tumor	0
Tumor	0
Tumor	0
Tumor	0
Tumor	0
Tumor	0
Tumor	0
Tumor	1
Tumor	0
Tumor	0
Tumor	0
Tumor	0
Tumor	0
Tumor	0
Tumor	1
Tumor	0
Tumor	0
Tumor	0
Tumor	0
Tumor	0
Tumor	1
Tumor	0
Tumor	1
Tumor	0
Tumor	1
Tumor	1
Tumor	0
Tumor	0
Tumor	0
Tumor	0
Tumor	0
Tumor	0
Tumor	0
Tumor	0
Tumor	0
Tumor	0
Tumor	0
Tumor	0
Tumor	1
Tumor	0
Tumor	0
Tumor	0
Tumor	0
Tumor	0
Tumor	0
Tumor	0
Tumor	0
Tumor	1
Tumor	0
Tumor	0
Tumor	0
Tumor	0
Tumor	0
Tumor	0
Tumor	0
Tumor	0
Tumor	1
Tumor	0
Tumor	0
Tumor	10
Tumor	1
Tumor	0
Tumor	0
Tumor	0
Tumor	3
Tumor	1
Tumor	0
Tumor	0
Tumor	0
Tumor	0
Tumor	0
Tumor	0
Tumor	0
Tumor	0
Tumor	0
Tumor	0
Tumor	0
Tumor	0
Tumor	0
Tumor	0
Tumor	0
Tumor	0
Tumor	1
Tumor	0
Tumor	1
Tumor	0
Tumor	1
Tumor	0
Tumor	1
Tumor	1
Tumor	0
Tumor	1
Tumor	0
Tumor	0
Tumor	1
Tumor	0
Tumor	0
Tumor	0
Tumor	0
Tumor	0
Tumor	0
Tumor	0
Normal	1
Tumor	1
Tumor	0
Tumor	0
Tumor	0
Normal	0
Tumor	0
Tumor	0
Tumor	0
Tumor	0
Tumor	0
Tumor	0
Tumor	0
Tumor	0
Tumor	1
Normal	0
Tumor	0
Tumor	0
Normal	0
Tumor	0
Tumor	0
Normal	1
Tumor	0
Tumor	0
Tumor	0
Tumor	0
Tumor	1
Tumor	0
Tumor	0
Tumor	0
Tumor	0
Tumor	0
Tumor	0
Tumor	0
Normal	0
Tumor	0
Tumor	0
Tumor	0
Tumor	0
Normal	0
Tumor	0
Tumor	0
Tumor	1
Tumor	0
Tumor	0
Tumor	0
Tumor	0
Tumor	0
Tumor	0
Tumor	0
Normal	0
Tumor	0
Tumor	0
Tumor	0
Tumor	1
Normal	0
Tumor	0
Tumor	0
Tumor	0
Normal	0
Tumor	1
Tumor	1
Tumor	0
Tumor	0
Normal	0
Tumor	0
Tumor	0
Tumor	0
Tumor	1
Tumor	1
Tumor	0
Tumor	0
Tumor	1
Tumor	0
Tumor	0
Tumor	0
Tumor	2
Normal	1
Tumor	0
Normal	1
Tumor	0
Normal	0
Tumor	2
Tumor	1
Normal	0
Tumor	0
Normal	0
Tumor	0
Tumor	0
Normal	0
Tumor	0
Tumor	0
Normal	1
Tumor	0
Normal	1
Tumor	0
Tumor	0
Tumor	0
Tumor	0
Tumor	0
Tumor	0
Tumor	0
Tumor	1
Tumor	0
Tumor	0
Normal	0
Tumor	0
Tumor	0
Normal	2
Tumor	0
Normal	0
Tumor	0
Normal	0
Tumor	0
Tumor	0
Normal	1
Tumor	0
Tumor	0
Normal	0
Tumor	0
Normal	0
Tumor	0
Tumor	0
Tumor	0
Tumor	0
Tumor	0
Tumor	0
Tumor	0
Tumor	0
Tumor	1
Tumor	0
Tumor	0
Tumor	0
Tumor	11
Tumor	0
Tumor	1
Tumor	0
Tumor	0
Tumor	0
Tumor	0
Tumor	1
Tumor	0
Tumor	0
Tumor	1
Tumor	2
Tumor	0
Tumor	1
Tumor	0
Tumor	0
Tumor	0
Tumor	0
Tumor	3
Tumor	0
Tumor	0
Tumor	0
Tumor	0
Tumor	0
Tumor	0
Tumor	0
Tumor	1
Tumor	1
Tumor	0
Tumor	0
Tumor	0
Tumor	0
Tumor	0
Tumor	0
Tumor	0
Tumor	0
Tumor	1
Tumor	0
Tumor	0
Tumor	0
Tumor	0
Tumor	0
Tumor	1
Tumor	0
Tumor	0
Tumor	0
Tumor	0
Tumor	0
Tumor	0
Tumor	1
Tumor	1
Tumor	0
Tumor	0
Tumor	0
Tumor	0
Tumor	0
Tumor	1
Tumor	1
Tumor	1
Tumor	1
Tumor	0
Tumor	0
Tumor	1
Normal	1120
Tumor	0
Normal	0
Tumor	1
Tumor	0
Tumor	0
Tumor	1
Tumor	0
Tumor	1
Tumor	1
Tumor	0
Tumor	0
Tumor	0
Tumor	0
Tumor	0
Tumor	0
Tumor	1
Tumor	0
Tumor	0
Tumor	0
Tumor	1
Tumor	0
Tumor	0
Tumor	0
Tumor	0
Tumor	1
Tumor	0
Tumor	0
Tumor	0
Tumor	1
Tumor	0
Tumor	3
Tumor	3
Tumor	0
Tumor	0
Tumor	0
Tumor	1
Tumor	0
Tumor	0
Tumor	4
Tumor	0
Tumor	0
Tumor	0
Tumor	0
Tumor	1
Tumor	0
Tumor	0
Tumor	0
Tumor	0
Tumor	0
Tumor	0
Tumor	0
Tumor	0
Tumor	1
Tumor	0
Tumor	0
Tumor	0
Tumor	0
Tumor	0
Tumor	0
Tumor	2
Tumor	0
Tumor	0
Tumor	0
Tumor	0
Tumor	0
Tumor	1
Tumor	0
Tumor	1
Tumor	0
Tumor	0
Tumor	0
Tumor	0
Tumor	0
Tumor	0
Tumor	0
Tumor	1
Tumor	0
Tumor	0
Tumor	0
Tumor	0
Tumor	0
Tumor	0
Tumor	0
Tumor	0
Tumor	1
Tumor	0
Tumor	1
Tumor	0
Tumor	0
Tumor	0
Tumor	0
Tumor	0
Tumor	0
Tumor	0
Tumor	0
Tumor	1
Tumor	0
Tumor	1
Tumor	0
Tumor	0
Tumor	0
Tumor	0
Tumor	0
