# Supplementary material for: Evaluation of the Sensitivity of Breast Cancer Cell Lines to Cardiac Glycosides Unveils ATP1B3 as a Possible Biomarker for the Personalized Treatment of ERα Expressing Breast Cancers
Source: Int J Mol Sci. 2022 Sep 21;23(19):11102. doi: 10.3390/ijms231911102 (PMC9569938; doi:10.3390/ijms231911102)
Supplement: Supplementary file 1 [file ijms-23-11102-s001.zip › Supplementary Table S3.xlsx]

## Sheet: ATP1A1
Sample Id	Pam50 + Claudin-low subtype	ATP1A1: mRNA expression (microarray)
MB-0062	Basal	8.58003
MB-0100	Basal	10.1885
MB-0109	Basal	9.87119
MB-0115	Basal	9.6324
MB-0149	Basal	9.41674
MB-0150	Basal	10.0646
MB-0163	Basal	9.34699
MB-0191	Basal	8.89672
MB-0200	Basal	9.23908
MB-0201	Basal	8.93322
MB-0214	Basal	10.0779
MB-0259	Basal	9.47638
MB-0278	Basal	9.44059
MB-0316	Basal	9.19335
MB-0340	Basal	9.13055
MB-0350	Basal	8.48465
MB-0372	Basal	10.1681
MB-0396	Basal	9.38038
MB-0464	Basal	9.08541
MB-0481	Basal	8.92301
MB-0488	Basal	9.09217
MB-0500	Basal	9.96873
MB-0509	Basal	8.90873
MB-0516	Basal	10.403
MB-0525	Basal	9.9035
MB-0581	Basal	9.13874
MB-0582	Basal	10.2786
MB-0639	Basal	9.51815
MB-0664	Basal	9.68743
MB-0869	Basal	9.60907
MB-0874	Basal	9.0474
MB-0901	Basal	9.85971
MB-2645	Basal	9.27639
MB-2718	Basal	9.9199
MB-2753	Basal	8.77221
MB-2771	Basal	10.4365
MB-2827	Basal	9.04692
MB-2842	Basal	9.91385
MB-2846	Basal	8.08164
MB-2849	Basal	8.17567
MB-2912	Basal	8.73555
MB-2917	Basal	7.92523
MB-3014	Basal	7.82948
MB-3046	Basal	9.09927
MB-3057	Basal	9.58124
MB-3058	Basal	8.94139
MB-3063	Basal	10.0549
MB-3123	Basal	9.13667
MB-3153	Basal	8.86958
MB-3165	Basal	9.78702
MB-3211	Basal	9.87119
MB-3218	Basal	9.39069
MB-3277	Basal	9.99674
MB-3297	Basal	10.1567
MB-3363	Basal	9.84293
MB-3396	Basal	8.12819
MB-3453	Basal	8.58494
MB-3500	Basal	8.18775
MB-3502	Basal	9.53085
MB-3706	Basal	9.14159
MB-4024	Basal	10.3576
MB-4146	Basal	7.77632
MB-4235	Basal	9.42882
MB-4254	Basal	9.2423
MB-4303	Basal	7.22817
MB-4332	Basal	7.61739
MB-4407	Basal	7.94409
MB-4408	Basal	7.2221
MB-4417	Basal	8.39672
MB-4426	Basal	6.61675
MB-4601	Basal	9.23805
MB-4621	Basal	9.9199
MB-4660	Basal	7.55212
MB-4663	Basal	9.58258
MB-4679	Basal	9.04368
MB-4694	Basal	9.22672
MB-4707	Basal	8.85286
MB-4714	Basal	10.4015
MB-4715	Basal	8.89886
MB-4717	Basal	9.3397
MB-4732	Basal	8.45254
MB-4757	Basal	9.88187
MB-4758	Basal	9.58772
MB-4769	Basal	8.71616
MB-4792	Basal	10.7833
MB-4793	Basal	8.90448
MB-4809	Basal	9.6114
MB-4880	Basal	8.80655
MB-4881	Basal	9.90797
MB-4896	Basal	8.93391
MB-4911	Basal	9.28392
MB-4938	Basal	9.58643
MB-4945	Basal	8.09507
MB-4974	Basal	9.05597
MB-5054	Basal	8.67401
MB-5057	Basal	8.39607
MB-5070	Basal	9.1862
MB-5102	Basal	9.3213
MB-5114	Basal	8.2103
MB-5115	Basal	8.69018
MB-5126	Basal	9.21522
MB-5135	Basal	10.163
MB-5138	Basal	9.44186
MB-5173	Basal	9.42638
MB-5188	Basal	9.08105
MB-5190	Basal	7.99132
MB-5199	Basal	8.89838
MB-5205	Basal	9.50856
MB-5208	Basal	9.5028
MB-5209	Basal	7.6949
MB-5225	Basal	9.5573
MB-5229	Basal	9.18201
MB-5232	Basal	8.81086
MB-5235	Basal	10.0023
MB-5236	Basal	9.87435
MB-5258	Basal	8.85322
MB-5294	Basal	10.4528
MB-5295	Basal	9.2274
MB-5298	Basal	9.28067
MB-5299	Basal	9.74579
MB-5335	Basal	8.56856
MB-5346	Basal	9.59315
MB-5378	Basal	9.89057
MB-5390	Basal	9.06339
MB-5420	Basal	8.53036
MB-5421	Basal	8.51442
MB-5426	Basal	9.644
MB-5427	Basal	9.81786
MB-5442	Basal	9.03728
MB-5458	Basal	9.57994
MB-5465	Basal	10.0889
MB-5468	Basal	9.37759
MB-5470	Basal	8.65376
MB-5482	Basal	9.03414
MB-5513	Basal	9.49766
MB-5526	Basal	9.37936
MB-5529	Basal	9.95984
MB-5530	Basal	8.56999
MB-5547	Basal	9.28508
MB-5551	Basal	9.69596
MB-5558	Basal	9.92855
MB-5559	Basal	9.80574
MB-5560	Basal	9.95789
MB-5566	Basal	9.87119
MB-5602	Basal	10.256
MB-5624	Basal	9.70697
MB-5634	Basal	9.35799
MB-5655	Basal	9.72908
MB-6058	Basal	9.16756
MB-6068	Basal	9.7306
MB-6098	Basal	9.57595
MB-6122	Basal	8.61948
MB-6152	Basal	8.84285
MB-6157	Basal	8.71766
MB-6169	Basal	9.62881
MB-6178	Basal	9.03143
MB-6223	Basal	9.28067
MB-6237	Basal	9.59315
MB-6242	Basal	10.2575
MB-6245	Basal	9.58521
MB-6248	Basal	9.27309
MB-6251	Basal	10.3173
MB-6280	Basal	9.75629
MB-6336	Basal	9.81846
MB-6337	Basal	9.23483
MB-6363	Basal	9.192
MB-7007	Basal	9.52861
MB-7009	Basal	9.13354
MB-7012	Basal	9.644
MB-7014	Basal	8.69834
MB-7030	Basal	8.88397
MB-7031	Basal	8.93478
MB-7036	Basal	9.81531
MB-7038	Basal	10.1545
MB-7039	Basal	9.46378
MB-7049	Basal	9.49643
MB-7055	Basal	10.5824
MB-7073	Basal	9.84128
MB-7084	Basal	9.03804
MB-7087	Basal	9.12258
MB-7090	Basal	10.0267
MB-7111	Basal	9.39909
MB-7114	Basal	9.55473
MB-7119	Basal	9.37229
MB-7122	Basal	8.89672
MB-7145	Basal	9.70697
MB-7151	Basal	9.00826
MB-7154	Basal	9.29053
MB-7155	Basal	9.41434
MB-7159	Basal	10.6714
MB-7165	Basal	10.5217
MB-7198	Basal	9.12458
MB-7205	Basal	8.87975
MB-7208	Basal	10.0209
MB-7225	Basal	9.13551
MB-7258	Basal	10.6679
MB-7267	Basal	9.48015
MB-7269	Basal	8.48873
MB-7270	Basal	9.03337
MB-0035	Her2	10.3547
MB-0079	Her2	9.21161
MB-0113	Her2	9.33445
MB-0129	Her2	9.60692
MB-0148	Her2	9.75014
MB-0152	Her2	9.38541
MB-0188	Her2	9.90109
MB-0221	Her2	8.9992
MB-0230	Her2	9.09794
MB-0249	Her2	8.70645
MB-0262	Her2	9.09217
MB-0264	Her2	8.98207
MB-0292	Her2	9.29444
MB-0314	Her2	9.61051
MB-0346	Her2	9.29908
MB-0361	Her2	9.40283
MB-0378	Her2	9.66892
MB-0381	Her2	8.8214
MB-0395	Her2	8.85997
MB-0399	Her2	9.76078
MB-0417	Her2	9.61513
MB-0418	Her2	8.77608
MB-0421	Her2	8.74968
MB-0436	Her2	9.36882
MB-0438	Her2	9.23903
MB-0453	Her2	9.64504
MB-0467	Her2	9.52357
MB-0479	Her2	8.82627
MB-0484	Her2	9.14833
MB-0506	Her2	8.95654
MB-0522	Her2	9.98565
MB-0552	Her2	9.09026
MB-0593	Her2	9.47185
MB-0643	Her2	9.99322
MB-0652	Her2	9.59592
MB-0653	Her2	9.52309
MB-0660	Her2	9.15934
MB-0663	Her2	9.7964
MB-2517	Her2	8.19848
MB-2632	Her2	8.96821
MB-2742	Her2	10.5053
MB-2792	Her2	7.98692
MB-2834	Her2	7.55645
MB-2847	Her2	8.80108
MB-2922	Her2	7.87981
MB-2923	Her2	8.87553
MB-2929	Her2	9.3401
MB-2964	Her2	9.9458
MB-3025	Her2	8.91707
MB-3031	Her2	9.13847
MB-3122	Her2	8.67409
MB-3329	Her2	9.59493
MB-3355	Her2	9.01884
MB-3386	Her2	8.92628
MB-3435	Her2	8.97847
MB-3466	Her2	9.39552
MB-3467	Her2	9.66809
MB-3470	Her2	8.49743
MB-3488	Her2	7.5844
MB-3497	Her2	8.16357
MB-3528	Her2	8.25295
MB-3530	Her2	7.90131
MB-3556	Her2	8.94371
MB-3576	Her2	7.70716
MB-3606	Her2	8.63335
MB-3866	Her2	9.66957
MB-3978	Her2	8.87042
MB-4003	Her2	7.10809
MB-4010	Her2	9.3014
MB-4012	Her2	8.41986
MB-4015	Her2	9.79008
MB-4046	Her2	7.82142
MB-4079	Her2	6.17703
MB-4098	Her2	6.62821
MB-4119	Her2	7.43298
MB-4126	Her2	7.3562
MB-4127	Her2	8.10137
MB-4141	Her2	6.19665
MB-4145	Her2	9.10291
MB-4171	Her2	7.71754
MB-4189	Her2	5.8364
MB-4222	Her2	7.22259
MB-4236	Her2	7.92902
MB-4270	Her2	8.75044
MB-4276	Her2	9.14353
MB-4278	Her2	8.32076
MB-4281	Her2	7.64001
MB-4289	Her2	8.43606
MB-4300	Her2	5.88878
MB-4317	Her2	7.67563
MB-4324	Her2	6.98524
MB-4331	Her2	8.42855
MB-4341	Her2	9.5986
MB-4343	Her2	7.78753
MB-4348	Her2	7.36914
MB-4350	Her2	6.52896
MB-4351	Her2	8.12356
MB-4354	Her2	8.12991
MB-4360	Her2	7.29268
MB-4395	Her2	7.61214
MB-4434	Her2	7.72339
MB-4548	Her2	6.67872
MB-4626	Her2	7.65991
MB-4640	Her2	8.67709
MB-4643	Her2	9.64539
MB-4667	Her2	8.35743
MB-4724	Her2	9.00005
MB-4725	Her2	9.34816
MB-4731	Her2	8.89506
MB-4745	Her2	8.80515
MB-4763	Her2	9.25122
MB-4770	Her2	9.52149
MB-4836	Her2	7.02416
MB-4879	Her2	9.03143
MB-4886	Her2	9.24755
MB-4928	Her2	8.67252
MB-4929	Her2	9.08402
MB-4935	Her2	8.12374
MB-4952	Her2	9.22434
MB-4982	Her2	8.94726
MB-4993	Her2	9.94526
MB-5004	Her2	7.29435
MB-5008	Her2	8.82545
MB-5063	Her2	9.20328
MB-5072	Her2	9.06909
MB-5093	Her2	8.48336
MB-5120	Her2	9.1002
MB-5148	Her2	8.61143
MB-5172	Her2	8.85204
MB-5174	Her2	7.72991
MB-5213	Her2	8.86843
MB-5231	Her2	8.84959
MB-5259	Her2	8.55612
MB-5275	Her2	8.68534
MB-5312	Her2	8.99233
MB-5313	Her2	8.61509
MB-5315	Her2	8.9944
MB-5327	Her2	10.3539
MB-5332	Her2	8.30303
MB-5366	Her2	8.77528
MB-5381	Her2	8.47875
MB-5409	Her2	9.02126
MB-5411	Her2	9.23098
MB-5417	Her2	8.23765
MB-5441	Her2	9.36442
MB-5446	Her2	9.32597
MB-5483	Her2	8.81586
MB-5498	Her2	10.8619
MB-5511	Her2	8.78014
MB-5535	Her2	9.74411
MB-5549	Her2	9.43353
MB-5584	Her2	9.7229
MB-5593	Her2	8.78172
MB-6007	Her2	8.87975
MB-6039	Her2	8.96757
MB-6044	Her2	8.75202
MB-6047	Her2	8.86703
MB-6048	Her2	9.1838
MB-6049	Her2	9.13055
MB-6085	Her2	10.5515
MB-6100	Her2	9.77764
MB-6105	Her2	9.31467
MB-6113	Her2	9.34582
MB-6114	Her2	8.69605
MB-6116	Her2	9.53895
MB-6131	Her2	9.29593
MB-6146	Her2	9.17666
MB-6156	Her2	8.55636
MB-6160	Her2	8.52262
MB-6182	Her2	9.09794
MB-6184	Her2	9.07775
MB-6224	Her2	9.51036
MB-6246	Her2	9.57195
MB-6314	Her2	8.25233
MB-6318	Her2	8.88998
MB-6330	Her2	8.98743
MB-6334	Her2	8.37131
MB-6358	Her2	9.35599
MB-6359	Her2	9.11668
MB-7018	Her2	8.96307
MB-7020	Her2	10.163
MB-7027	Her2	9.24752
MB-7035	Her2	9.33002
MB-7045	Her2	9.17264
MB-7046	Her2	9.20233
MB-7048	Her2	9.59062
MB-7050	Her2	8.88911
MB-7051	Her2	8.87299
MB-7059	Her2	9.06724
MB-7066	Her2	10.4123
MB-7067	Her2	9.96395
MB-7068	Her2	8.98921
MB-7069	Her2	8.70138
MB-7070	Her2	8.94988
MB-7071	Her2	8.40066
MB-7082	Her2	9.15539
MB-7088	Her2	9.12458
MB-7092	Her2	8.38621
MB-7115	Her2	8.21998
MB-7135	Her2	9.22096
MB-7143	Her2	8.89336
MB-7152	Her2	9.48645
MB-7153	Her2	10.2507
MB-7160	Her2	9.63725
MB-7167	Her2	9.99301
MB-7182	Her2	9.02021
MB-7196	Her2	8.76312
MB-7207	Her2	9.35042
MB-7233	Her2	9.0522
MB-7238	Her2	10.3077
MB-7250	Her2	9.33894
MB-7251	Her2	9.55864
MB-7252	Her2	8.87805
MB-7256	Her2	9.6565
MB-7260	Her2	9.35269
MB-7262	Her2	9.73809
MB-7273	Her2	8.93835
MB-7275	Her2	9.59448
MB-7279	Her2	8.46205
MB-7281	Her2	9.21987
MB-0002	LumA	9.45597
MB-0036	LumA	9.34281
MB-0046	LumA	9.60558
MB-0068	LumA	9.05597
MB-0097	LumA	8.43127
MB-0106	LumA	9.24013
MB-0111	LumA	9.20434
MB-0112	LumA	9.6607
MB-0114	LumA	9.64129
MB-0117	LumA	9.25278
MB-0121	LumA	9.8995
MB-0122	LumA	9.96308
MB-0124	LumA	8.40463
MB-0126	LumA	9.6906
MB-0130	LumA	8.81725
MB-0131	LumA	9.21226
MB-0133	LumA	9.61637
MB-0136	LumA	8.95087
MB-0138	LumA	8.66726
MB-0139	LumA	8.65922
MB-0142	LumA	9.3493
MB-0143	LumA	9.36031
MB-0145	LumA	9.18633
MB-0147	LumA	8.25667
MB-0154	LumA	9.71903
MB-0162	LumA	9.24104
MB-0165	LumA	9.35983
MB-0166	LumA	8.56165
MB-0170	LumA	9.77764
MB-0172	LumA	9.40146
MB-0175	LumA	9.28287
MB-0176	LumA	8.86738
MB-0177	LumA	9.70697
MB-0180	LumA	8.61607
MB-0181	LumA	8.57766
MB-0184	LumA	9.61059
MB-0194	LumA	9.52764
MB-0199	LumA	9.35342
MB-0202	LumA	9.70008
MB-0203	LumA	9.2189
MB-0204	LumA	9.33244
MB-0207	LumA	9.28985
MB-0223	LumA	9.00155
MB-0224	LumA	9.68421
MB-0226	LumA	9.04461
MB-0227	LumA	8.99377
MB-0229	LumA	8.92039
MB-0231	LumA	8.91745
MB-0232	LumA	9.01397
MB-0233	LumA	8.71922
MB-0235	LumA	9.26542
MB-0236	LumA	8.73458
MB-0239	LumA	8.36611
MB-0245	LumA	9.30251
MB-0247	LumA	9.23795
MB-0248	LumA	9.3561
MB-0256	LumA	9.84128
MB-0257	LumA	8.62669
MB-0258	LumA	8.6823
MB-0260	LumA	9.36882
MB-0263	LumA	8.73547
MB-0266	LumA	8.77926
MB-0273	LumA	9.28995
MB-0290	LumA	9.09507
MB-0295	LumA	9.37657
MB-0301	LumA	8.64745
MB-0302	LumA	9.82505
MB-0306	LumA	9.28527
MB-0308	LumA	8.9287
MB-0309	LumA	9.71719
MB-0310	LumA	8.76007
MB-0315	LumA	9.23795
MB-0317	LumA	9.06817
MB-0320	LumA	9.34045
MB-0321	LumA	9.54514
MB-0322	LumA	9.2295
MB-0324	LumA	8.12904
MB-0341	LumA	8.82593
MB-0345	LumA	8.99776
MB-0348	LumA	9.38714
MB-0353	LumA	9.7306
MB-0356	LumA	9.16633
MB-0358	LumA	8.44529
MB-0359	LumA	8.61331
MB-0362	LumA	9.47279
MB-0364	LumA	9.88016
MB-0366	LumA	9.14211
MB-0377	LumA	9.32434
MB-0379	LumA	9.12013
MB-0382	LumA	10.05
MB-0386	LumA	8.55603
MB-0394	LumA	10.6422
MB-0397	LumA	9.63306
MB-0404	LumA	9.14409
MB-0410	LumA	8.97272
MB-0411	LumA	9.13858
MB-0413	LumA	8.44985
MB-0419	LumA	8.11235
MB-0422	LumA	9.51486
MB-0425	LumA	9.32599
MB-0427	LumA	9.47386
MB-0428	LumA	8.77197
MB-0431	LumA	9.3896
MB-0445	LumA	8.68227
MB-0449	LumA	9.28554
MB-0451	LumA	8.76578
MB-0454	LumA	9.77731
MB-0463	LumA	9.11371
MB-0466	LumA	8.39544
MB-0468	LumA	8.8721
MB-0471	LumA	8.84472
MB-0475	LumA	8.70186
MB-0480	LumA	9.35461
MB-0485	LumA	8.8693
MB-0486	LumA	9.38074
MB-0490	LumA	9.12356
MB-0491	LumA	8.65229
MB-0497	LumA	9.15985
MB-0501	LumA	8.95268
MB-0503	LumA	8.61446
MB-0504	LumA	9.39259
MB-0505	LumA	9.24648
MB-0507	LumA	9.44929
MB-0511	LumA	9.30264
MB-0512	LumA	8.85121
MB-0513	LumA	9.18033
MB-0517	LumA	9.42158
MB-0521	LumA	9.10232
MB-0528	LumA	7.72867
MB-0529	LumA	8.97398
MB-0535	LumA	8.85699
MB-0538	LumA	8.90984
MB-0541	LumA	8.68879
MB-0553	LumA	8.79218
MB-0554	LumA	9.47509
MB-0559	LumA	9.24078
MB-0568	LumA	9.02948
MB-0571	LumA	8.91283
MB-0574	LumA	9.67276
MB-0575	LumA	9.07509
MB-0580	LumA	8.75531
MB-0583	LumA	9.19633
MB-0586	LumA	8.93567
MB-0587	LumA	8.77685
MB-0596	LumA	8.8278
MB-0599	LumA	9.77998
MB-0600	LumA	8.75602
MB-0603	LumA	8.92668
MB-0605	LumA	9.23117
MB-0607	LumA	8.65456
MB-0609	LumA	8.34951
MB-0614	LumA	8.57216
MB-0621	LumA	9.12594
MB-0624	LumA	9.58517
MB-0631	LumA	8.76915
MB-0632	LumA	8.86555
MB-0636	LumA	8.78838
MB-0642	LumA	9.39663
MB-0649	LumA	8.90508
MB-0650	LumA	8.80188
MB-0654	LumA	9.21313
MB-0661	LumA	9.16856
MB-0666	LumA	8.39208
MB-0880	LumA	9.08724
MB-0891	LumA	9.01228
MB-0899	LumA	8.89047
MB-0904	LumA	9.42698
MB-2513	LumA	7.65011
MB-2536	LumA	8.19604
MB-2564	LumA	8.41237
MB-2610	LumA	8.23136
MB-2614	LumA	7.78432
MB-2624	LumA	7.89338
MB-2669	LumA	10.5897
MB-2711	LumA	9.26826
MB-2712	LumA	9.28396
MB-2721	LumA	9.10194
MB-2725	LumA	9.53869
MB-2745	LumA	9.70589
MB-2747	LumA	9.84741
MB-2749	LumA	9.43886
MB-2750	LumA	9.29903
MB-2752	LumA	10.1584
MB-2770	LumA	9.81055
MB-2779	LumA	8.71525
MB-2786	LumA	8.54408
MB-2790	LumA	9.50156
MB-2791	LumA	9.42681
MB-2797	LumA	9.83169
MB-2801	LumA	7.85913
MB-2819	LumA	8.16044
MB-2820	LumA	7.63373
MB-2835	LumA	8.54886
MB-2838	LumA	7.47452
MB-2840	LumA	8.31114
MB-2843	LumA	7.9187
MB-2848	LumA	8.42963
MB-2851	LumA	8.36457
MB-2854	LumA	8.29122
MB-2863	LumA	8.47507
MB-2867	LumA	7.91014
MB-2916	LumA	9.29241
MB-2927	LumA	9.39434
MB-2933	LumA	8.54184
MB-2944	LumA	10.121
MB-2947	LumA	8.48829
MB-2951	LumA	8.03305
MB-2952	LumA	8.58219
MB-2960	LumA	7.81339
MB-2966	LumA	8.23587
MB-2969	LumA	7.92449
MB-2970	LumA	8.35378
MB-2971	LumA	8.07467
MB-2977	LumA	9.32633
MB-2990	LumA	10.1397
MB-2994	LumA	8.84656
MB-2996	LumA	9.26112
MB-2999	LumA	9.23685
MB-3002	LumA	9.49891
MB-3005	LumA	9.3372
MB-3008	LumA	9.28317
MB-3021	LumA	9.72921
MB-3026	LumA	10.5651
MB-3032	LumA	9.08826
MB-3033	LumA	9.18363
MB-3035	LumA	9.3053
MB-3037	LumA	9.40743
MB-3049	LumA	9.44775
MB-3064	LumA	9.60239
MB-3079	LumA	9.55157
MB-3088	LumA	10.0041
MB-3102	LumA	9.12355
MB-3104	LumA	9.62213
MB-3105	LumA	9.79101
MB-3110	LumA	8.31499
MB-3121	LumA	9.21462
MB-3167	LumA	8.56658
MB-3171	LumA	9.5485
MB-3222	LumA	8.74625
MB-3228	LumA	9.34823
MB-3252	LumA	9.68513
MB-3254	LumA	9.25808
MB-3298	LumA	8.95161
MB-3328	LumA	8.97396
MB-3341	LumA	8.88395
MB-3344	LumA	9.25692
MB-3351	LumA	9.45356
MB-3365	LumA	9.12393
MB-3378	LumA	9.38471
MB-3379	LumA	9.11856
MB-3381	LumA	8.76002
MB-3403	LumA	8.79136
MB-3412	LumA	8.95111
MB-3430	LumA	8.99411
MB-3439	LumA	9.31111
MB-3450	LumA	9.39769
MB-3462	LumA	9.37109
MB-3510	LumA	9.02112
MB-3545	LumA	8.20112
MB-3548	LumA	8.56155
MB-3711	LumA	8.18503
MB-3748	LumA	8.34494
MB-3781	LumA	9.16971
MB-3797	LumA	9.39069
MB-3850	LumA	9.61554
MB-3852	LumA	8.55947
MB-3854	LumA	8.88578
MB-3871	LumA	9.21504
MB-3874	LumA	9.19151
MB-4000	LumA	8.96313
MB-4001	LumA	8.56061
MB-4011	LumA	9.80062
MB-4018	LumA	9.62027
MB-4033	LumA	8.79935
MB-4091	LumA	7.05177
MB-4120	LumA	8.93767
MB-4140	LumA	8.39696
MB-4173	LumA	8.91031
MB-4212	LumA	9.15736
MB-4230	LumA	8.67877
MB-4234	LumA	8.45673
MB-4250	LumA	9.43821
MB-4264	LumA	8.19017
MB-4266	LumA	7.81825
MB-4282	LumA	9.28067
MB-4283	LumA	7.87542
MB-4292	LumA	6.74276
MB-4293	LumA	9.06825
MB-4306	LumA	9.31576
MB-4310	LumA	7.20044
MB-4313	LumA	5.71253
MB-4322	LumA	7.93118
MB-4323	LumA	8.79693
MB-4328	LumA	8.50855
MB-4329	LumA	9.33445
MB-4333	LumA	9.46249
MB-4342	LumA	8.62707
MB-4357	LumA	7.74188
MB-4368	LumA	8.10915
MB-4374	LumA	8.93391
MB-4390	LumA	9.63451
MB-4418	LumA	7.9173
MB-4421	LumA	8.06904
MB-4442	LumA	8.31197
MB-4529	LumA	9.45038
MB-4557	LumA	7.57331
MB-4564	LumA	8.16604
MB-4578	LumA	8.49624
MB-4593	LumA	9.10095
MB-4599	LumA	8.64849
MB-4607	LumA	8.13514
MB-4616	LumA	9.07212
MB-4623	LumA	9.07914
MB-4627	LumA	9.14259
MB-4633	LumA	9.33056
MB-4634	LumA	9.00213
MB-4641	LumA	9.18548
MB-4655	LumA	8.70713
MB-4661	LumA	8.65304
MB-4665	LumA	8.39292
MB-4666	LumA	8.58612
MB-4670	LumA	9.08388
MB-4672	LumA	8.52401
MB-4674	LumA	9.32827
MB-4675	LumA	9.39552
MB-4681	LumA	8.67474
MB-4682	LumA	9.30623
MB-4686	LumA	8.86169
MB-4687	LumA	8.49518
MB-4691	LumA	8.4795
MB-4692	LumA	8.713
MB-4698	LumA	8.56169
MB-4701	LumA	8.90775
MB-4704	LumA	9.60028
MB-4705	LumA	9.26436
MB-4706	LumA	9.43782
MB-4708	LumA	9.2989
MB-4709	LumA	9.19537
MB-4710	LumA	9.36989
MB-4716	LumA	8.67756
MB-4719	LumA	9.66923
MB-4721	LumA	9.55052
MB-4722	LumA	9.57195
MB-4729	LumA	9.51974
MB-4730	LumA	8.14332
MB-4735	LumA	8.49174
MB-4739	LumA	9.15193
MB-4742	LumA	8.39998
MB-4749	LumA	9.68851
MB-4752	LumA	9.02352
MB-4760	LumA	8.38947
MB-4762	LumA	9.54651
MB-4764	LumA	8.3688
MB-4771	LumA	8.84338
MB-4778	LumA	9.15493
MB-4779	LumA	9.26436
MB-4785	LumA	8.54156
MB-4787	LumA	8.75349
MB-4790	LumA	9.08938
MB-4794	LumA	9.4479
MB-4797	LumA	9.0819
MB-4800	LumA	9.43883
MB-4801	LumA	8.35484
MB-4805	LumA	8.95439
MB-4806	LumA	8.85931
MB-4820	LumA	9.32673
MB-4822	LumA	8.5965
MB-4825	LumA	8.91579
MB-4827	LumA	9.12571
MB-4832	LumA	9.2498
MB-4843	LumA	9.34351
MB-4845	LumA	9.07298
MB-4849	LumA	8.61692
MB-4851	LumA	9.15292
MB-4853	LumA	9.18079
MB-4855	LumA	9.66611
MB-4858	LumA	9.59959
MB-4860	LumA	9.4215
MB-4866	LumA	8.66371
MB-4867	LumA	8.6166
MB-4869	LumA	9.16223
MB-4870	LumA	8.99835
MB-4872	LumA	8.54996
MB-4878	LumA	8.48894
MB-4882	LumA	8.65455
MB-4883	LumA	8.43127
MB-4894	LumA	8.27776
MB-4898	LumA	8.23126
MB-4899	LumA	9.16126
MB-4906	LumA	8.82299
MB-4933	LumA	8.24073
MB-4941	LumA	8.39798
MB-4950	LumA	9.49244
MB-4959	LumA	8.62326
MB-4961	LumA	8.5827
MB-4962	LumA	9.28202
MB-4965	LumA	8.87095
MB-4967	LumA	8.67043
MB-4968	LumA	8.98188
MB-4969	LumA	8.77855
MB-4976	LumA	9.07868
MB-4977	LumA	9.42093
MB-4981	LumA	8.70811
MB-4986	LumA	9.06903
MB-4987	LumA	9.35599
MB-4992	LumA	10.1984
MB-4996	LumA	9.17264
MB-4999	LumA	9.26458
MB-5001	LumA	9.2392
MB-5011	LumA	8.74869
MB-5013	LumA	9.00787
MB-5015	LumA	9.18939
MB-5018	LumA	9.03359
MB-5020	LumA	8.76286
MB-5027	LumA	8.59522
MB-5035	LumA	9.2388
MB-5043	LumA	9.03153
MB-5045	LumA	8.61254
MB-5048	LumA	9.33606
MB-5050	LumA	8.65925
MB-5053	LumA	8.54526
MB-5059	LumA	8.27304
MB-5064	LumA	9.10481
MB-5066	LumA	8.53383
MB-5068	LumA	8.474
MB-5074	LumA	8.84472
MB-5079	LumA	8.63
MB-5084	LumA	9.61289
MB-5086	LumA	8.92349
MB-5088	LumA	8.62438
MB-5092	LumA	9.19608
MB-5098	LumA	8.64184
MB-5105	LumA	8.23198
MB-5117	LumA	8.21252
MB-5118	LumA	8.73904
MB-5119	LumA	9.01196
MB-5122	LumA	8.42651
MB-5123	LumA	8.19143
MB-5130	LumA	8.62174
MB-5134	LumA	8.74496
MB-5143	LumA	8.52623
MB-5147	LumA	9.4467
MB-5152	LumA	8.93577
MB-5163	LumA	8.83277
MB-5179	LumA	9.20562
MB-5182	LumA	9.27378
MB-5183	LumA	8.72972
MB-5184	LumA	8.87083
MB-5185	LumA	7.57391
MB-5186	LumA	9.04176
MB-5189	LumA	9.18932
MB-5191	LumA	8.52535
MB-5193	LumA	8.98086
MB-5195	LumA	8.59829
MB-5196	LumA	8.77612
MB-5197	LumA	8.02204
MB-5201	LumA	8.96743
MB-5204	LumA	9.03143
MB-5206	LumA	9.66836
MB-5221	LumA	8.64617
MB-5224	LumA	8.30731
MB-5227	LumA	8.74199
MB-5230	LumA	8.21438
MB-5240	LumA	8.8457
MB-5251	LumA	8.9114
MB-5253	LumA	9.9098
MB-5256	LumA	8.41254
MB-5264	LumA	8.38877
MB-5267	LumA	8.69523
MB-5268	LumA	8.47489
MB-5270	LumA	7.83949
MB-5279	LumA	9.4343
MB-5281	LumA	10.0743
MB-5284	LumA	8.52478
MB-5287	LumA	8.74214
MB-5290	LumA	9.69501
MB-5293	LumA	8.31834
MB-5300	LumA	9.34987
MB-5305	LumA	8.54766
MB-5306	LumA	8.6235
MB-5310	LumA	9.27925
MB-5322	LumA	8.38764
MB-5324	LumA	8.98164
MB-5329	LumA	10.0006
MB-5330	LumA	8.85254
MB-5331	LumA	9.75022
MB-5334	LumA	8.49009
MB-5358	LumA	9.31659
MB-5360	LumA	8.2772
MB-5361	LumA	8.62584
MB-5365	LumA	9.38208
MB-5369	LumA	8.98281
MB-5382	LumA	8.3278
MB-5383	LumA	8.68713
MB-5384	LumA	9.26977
MB-5388	LumA	9.4924
MB-5389	LumA	9.21384
MB-5395	LumA	8.39181
MB-5397	LumA	9.77103
MB-5398	LumA	9.35354
MB-5399	LumA	9.12065
MB-5401	LumA	8.69136
MB-5402	LumA	8.67561
MB-5403	LumA	9.35588
MB-5404	LumA	9.05101
MB-5407	LumA	9.22306
MB-5410	LumA	7.7096
MB-5412	LumA	8.56718
MB-5422	LumA	8.65721
MB-5424	LumA	8.74708
MB-5425	LumA	8.74889
MB-5428	LumA	8.87805
MB-5429	LumA	9.6426
MB-5432	LumA	9.21425
MB-5433	LumA	8.84334
MB-5444	LumA	9.05502
MB-5451	LumA	9.54113
MB-5452	LumA	9.07105
MB-5455	LumA	8.45841
MB-5457	LumA	9.20736
MB-5464	LumA	8.99656
MB-5471	LumA	9.07298
MB-5472	LumA	9.06272
MB-5473	LumA	9.50018
MB-5478	LumA	8.67333
MB-5484	LumA	8.02841
MB-5489	LumA	8.83059
MB-5490	LumA	8.48686
MB-5492	LumA	9.00734
MB-5495	LumA	9.95373
MB-5499	LumA	8.80114
MB-5510	LumA	8.71344
MB-5514	LumA	9.45658
MB-5519	LumA	10.1692
MB-5520	LumA	8.8345
MB-5532	LumA	8.66027
MB-5541	LumA	9.54726
MB-5543	LumA	9.75629
MB-5550	LumA	9.92447
MB-5554	LumA	9.4247
MB-5563	LumA	9.82005
MB-5567	LumA	9.87723
MB-5571	LumA	9.86225
MB-5579	LumA	9.93106
MB-5580	LumA	9.57683
MB-5582	LumA	9.48149
MB-5583	LumA	9.45125
MB-5589	LumA	9.78681
MB-5591	LumA	9.71591
MB-5596	LumA	9.05795
MB-5597	LumA	9.75562
MB-5599	LumA	8.84455
MB-5601	LumA	8.79084
MB-5603	LumA	9.77915
MB-5614	LumA	9.08155
MB-5617	LumA	10.0575
MB-5620	LumA	8.69378
MB-5626	LumA	9.37865
MB-5629	LumA	9.66943
MB-5635	LumA	9.66184
MB-5638	LumA	8.62641
MB-5642	LumA	8.86182
MB-5645	LumA	9.20908
MB-5647	LumA	9.54821
MB-6001	LumA	8.89506
MB-6006	LumA	8.98563
MB-6012	LumA	8.09245
MB-6016	LumA	9.26005
MB-6017	LumA	9.07964
MB-6018	LumA	9.16045
MB-6021	LumA	9.07676
MB-6024	LumA	8.87889
MB-6029	LumA	8.8214
MB-6030	LumA	8.97295
MB-6050	LumA	8.87553
MB-6051	LumA	8.79056
MB-6065	LumA	8.84793
MB-6069	LumA	8.77926
MB-6071	LumA	9.38607
MB-6083	LumA	8.96039
MB-6097	LumA	8.37721
MB-6108	LumA	9.05502
MB-6118	LumA	8.80013
MB-6124	LumA	8.71844
MB-6133	LumA	8.88058
MB-6149	LumA	8.07823
MB-6163	LumA	8.51421
MB-6167	LumA	8.75523
MB-6168	LumA	8.35656
MB-6171	LumA	9.40614
MB-6179	LumA	9.27195
MB-6181	LumA	9.17775
MB-6185	LumA	9.15232
MB-6190	LumA	9.20023
MB-6195	LumA	8.37459
MB-6200	LumA	9.10491
MB-6207	LumA	9.59189
MB-6211	LumA	9.40849
MB-6212	LumA	9.2263
MB-6214	LumA	8.92956
MB-6218	LumA	8.81147
MB-6225	LumA	9.03337
MB-6229	LumA	9.2423
MB-6232	LumA	9.53895
MB-6238	LumA	10.3961
MB-6253	LumA	9.53376
MB-6256	LumA	10.1068
MB-6263	LumA	9.62468
MB-6271	LumA	10.1314
MB-6273	LumA	8.02219
MB-6283	LumA	8.77369
MB-6286	LumA	9.61381
MB-6297	LumA	8.91572
MB-6308	LumA	9.20023
MB-6328	LumA	8.41986
MB-7001	LumA	9.12458
MB-7004	LumA	8.63514
MB-7006	LumA	9.62062
MB-7010	LumA	9.60834
MB-7013	LumA	8.48668
MB-7029	LumA	9.26005
MB-7032	LumA	10.0651
MB-7034	LumA	9.57462
MB-7037	LumA	9.78385
MB-7040	LumA	8.9463
MB-7041	LumA	9.465
MB-7053	LumA	9.52075
MB-7056	LumA	9.27964
MB-7060	LumA	9.22412
MB-7062	LumA	9.44307
MB-7063	LumA	8.88058
MB-7076	LumA	9.31908
MB-7077	LumA	8.89672
MB-7080	LumA	9.20128
MB-7091	LumA	9.318
MB-7093	LumA	8.98472
MB-7095	LumA	9.6608
MB-7096	LumA	9.22096
MB-7101	LumA	9.69829
MB-7106	LumA	9.29807
MB-7107	LumA	9.30794
MB-7113	LumA	8.88482
MB-7118	LumA	9.54291
MB-7123	LumA	9.37919
MB-7124	LumA	9.01561
MB-7128	LumA	9.25274
MB-7137	LumA	8.89506
MB-7141	LumA	8.97937
MB-7161	LumA	8.31132
MB-7162	LumA	9.94263
MB-7163	LumA	8.81975
MB-7164	LumA	9.87603
MB-7168	LumA	9.58521
MB-7170	LumA	8.30878
MB-7173	LumA	9.6178
MB-7176	LumA	9.11176
MB-7185	LumA	8.97476
MB-7195	LumA	9.45038
MB-7212	LumA	9.87603
MB-7217	LumA	9.08932
MB-7218	LumA	10.1843
MB-7219	LumA	9.38953
MB-7229	LumA	9.64813
MB-7230	LumA	9.85809
MB-7231	LumA	9.58392
MB-7232	LumA	9.34351
MB-7235	LumA	9.81846
MB-7243	LumA	9.31015
MB-7244	LumA	9.08442
MB-7249	LumA	8.66581
MB-7254	LumA	8.50376
MB-7268	LumA	9.53895
MB-7276	LumA	9.33118
MB-7277	LumA	9.27085
MB-7278	LumA	9.3213
MB-7280	LumA	9.05028
MB-7284	LumA	9.18788
MB-7293	LumA	9.60003
MB-7295	LumA	9.29702
MB-0005	LumB	9.25063
MB-0006	LumB	7.94941
MB-0008	LumB	9.19925
MB-0010	LumB	9.44566
MB-0014	LumB	8.104
MB-0028	LumB	8.38818
MB-0039	LumB	8.50507
MB-0053	LumB	8.11147
MB-0054	LumB	8.25726
MB-0056	LumB	8.54154
MB-0060	LumB	8.96581
MB-0064	LumB	8.08901
MB-0066	LumB	9.1593
MB-0083	LumB	8.69529
MB-0093	LumB	8.25295
MB-0095	LumB	10.2039
MB-0102	LumB	9.96517
MB-0107	LumB	7.80033
MB-0119	LumB	8.84975
MB-0120	LumB	8.79148
MB-0123	LumB	8.47189
MB-0125	LumB	9.51685
MB-0134	LumB	9.68081
MB-0135	LumB	8.77246
MB-0140	LumB	9.01956
MB-0144	LumB	9.21804
MB-0146	LumB	9.06097
MB-0151	LumB	9.16223
MB-0167	LumB	8.51957
MB-0173	LumB	9.25431
MB-0178	LumB	8.72385
MB-0193	LumB	9.53499
MB-0195	LumB	8.70356
MB-0197	LumB	8.95566
MB-0198	LumB	8.70658
MB-0215	LumB	8.87401
MB-0218	LumB	8.19893
MB-0225	LumB	7.99116
MB-0234	LumB	9.1838
MB-0242	LumB	8.76312
MB-0243	LumB	9.29108
MB-0261	LumB	9.0822
MB-0268	LumB	8.87633
MB-0270	LumB	9.90089
MB-0272	LumB	9.80534
MB-0287	LumB	9.83897
MB-0291	LumB	8.73058
MB-0304	LumB	9.01286
MB-0311	LumB	8.69665
MB-0312	LumB	9.49335
MB-0313	LumB	9.82231
MB-0319	LumB	10.4203
MB-0325	LumB	8.32379
MB-0328	LumB	8.1316
MB-0336	LumB	9.22286
MB-0339	LumB	9.54158
MB-0349	LumB	9.03124
MB-0360	LumB	9.24186
MB-0363	LumB	9.5299
MB-0368	LumB	9.18398
MB-0369	LumB	10.2738
MB-0370	LumB	8.63393
MB-0371	LumB	8.59993
MB-0373	LumB	8.32189
MB-0374	LumB	8.74467
MB-0380	LumB	9.1237
MB-0383	LumB	9.05172
MB-0384	LumB	8.6942
MB-0385	LumB	8.9323
MB-0389	LumB	8.25715
MB-0398	LumB	9.01911
MB-0406	LumB	9.30645
MB-0412	LumB	9.54983
MB-0429	LumB	8.52917
MB-0434	LumB	8.92139
MB-0437	LumB	9.77461
MB-0439	LumB	9.04758
MB-0440	LumB	8.95736
MB-0444	LumB	8.69411
MB-0452	LumB	8.88482
MB-0455	LumB	8.49335
MB-0459	LumB	8.74255
MB-0465	LumB	9.68257
MB-0469	LumB	9.26329
MB-0472	LumB	9.96214
MB-0474	LumB	10.3378
MB-0483	LumB	7.97405
MB-0492	LumB	9.37343
MB-0514	LumB	9.03128
MB-0526	LumB	9.2306
MB-0532	LumB	8.6694
MB-0536	LumB	8.72545
MB-0544	LumB	9.76224
MB-0550	LumB	8.6694
MB-0569	LumB	9.0272
MB-0570	LumB	9.12852
MB-0576	LumB	9.09166
MB-0577	LumB	9.31576
MB-0579	LumB	9.4693
MB-0584	LumB	8.69282
MB-0585	LumB	8.70531
MB-0589	LumB	9.75191
MB-0590	LumB	8.73358
MB-0591	LumB	9.37207
MB-0594	LumB	9.36038
MB-0598	LumB	9.02541
MB-0601	LumB	8.59899
MB-0606	LumB	8.62273
MB-0611	LumB	8.58434
MB-0616	LumB	10.4598
MB-0618	LumB	8.83683
MB-0626	LumB	8.40662
MB-0630	LumB	8.75861
MB-0637	LumB	8.27179
MB-0646	LumB	9.14236
MB-0877	LumB	8.66653
MB-0882	LumB	9.28979
MB-0884	LumB	8.84551
MB-0895	LumB	9.16792
MB-2613	LumB	8.48599
MB-2617	LumB	7.94861
MB-2618	LumB	7.98803
MB-2626	LumB	8.7753
MB-2629	LumB	9.76521
MB-2634	LumB	9.04681
MB-2642	LumB	8.35319
MB-2686	LumB	8.67748
MB-2705	LumB	9.87769
MB-2708	LumB	9.07217
MB-2728	LumB	8.29494
MB-2730	LumB	9.07648
MB-2735	LumB	8.80404
MB-2760	LumB	9.3431
MB-2763	LumB	8.79792
MB-2767	LumB	8.7731
MB-2769	LumB	8.8557
MB-2772	LumB	8.8913
MB-2774	LumB	8.43274
MB-2781	LumB	8.93206
MB-2793	LumB	9.47175
MB-2803	LumB	9.38156
MB-2814	LumB	9.45482
MB-2844	LumB	7.66208
MB-2853	LumB	8.12494
MB-2858	LumB	7.89917
MB-2901	LumB	8.32137
MB-2919	LumB	9.48262
MB-2931	LumB	9.22096
MB-2932	LumB	9.45403
MB-2939	LumB	8.33794
MB-2953	LumB	8.0303
MB-2954	LumB	9.13876
MB-2983	LumB	9.82372
MB-2984	LumB	8.69516
MB-3007	LumB	9.30317
MB-3016	LumB	9.62267
MB-3028	LumB	8.14912
MB-3050	LumB	9.33894
MB-3060	LumB	9.33174
MB-3083	LumB	9.37197
MB-3092	LumB	9.31686
MB-3103	LumB	9.33145
MB-3181	LumB	8.97566
MB-3235	LumB	9.23197
MB-3253	LumB	8.52892
MB-3266	LumB	8.87042
MB-3272	LumB	9.52266
MB-3275	LumB	8.80072
MB-3300	LumB	9.00256
MB-3301	LumB	9.40614
MB-3303	LumB	9.26724
MB-3350	LumB	9.5217
MB-3357	LumB	9.56216
MB-3360	LumB	9.1937
MB-3361	LumB	9.12884
MB-3371	LumB	9.77755
MB-3382	LumB	9.02352
MB-3388	LumB	8.24951
MB-3389	LumB	9.81023
MB-3402	LumB	8.32137
MB-3417	LumB	9.27639
MB-3436	LumB	8.89247
MB-3437	LumB	10.1443
MB-3487	LumB	7.80383
MB-3490	LumB	8.43631
MB-3492	LumB	8.1706
MB-3506	LumB	7.86481
MB-3525	LumB	7.83003
MB-3600	LumB	9.03502
MB-3614	LumB	8.33923
MB-3754	LumB	7.90347
MB-3824	LumB	9.06156
MB-3838	LumB	10.2521
MB-3840	LumB	7.6445
MB-3842	LumB	8.28584
MB-4004	LumB	8.30357
MB-4008	LumB	9.24124
MB-4017	LumB	8.85454
MB-4139	LumB	8.62174
MB-4148	LumB	8.86354
MB-4154	LumB	8.37959
MB-4213	LumB	8.70059
MB-4233	LumB	8.70889
MB-4274	LumB	8.55421
MB-4318	LumB	8.29616
MB-4339	LumB	7.54178
MB-4353	LumB	7.57142
MB-4591	LumB	8.66873
MB-4598	LumB	9.18685
MB-4602	LumB	7.89652
MB-4618	LumB	8.35458
MB-4630	LumB	8.05341
MB-4639	LumB	8.61873
MB-4642	LumB	8.47399
MB-4644	LumB	9.27438
MB-4648	LumB	8.56155
MB-4649	LumB	9.33949
MB-4651	LumB	9.68426
MB-4654	LumB	8.29301
MB-4669	LumB	8.23323
MB-4671	LumB	8.0638
MB-4673	LumB	9.70844
MB-4685	LumB	9.04529
MB-4688	LumB	8.02586
MB-4702	LumB	9.30766
MB-4723	LumB	8.70946
MB-4737	LumB	8.52355
MB-4741	LumB	8.56382
MB-4744	LumB	8.84458
MB-4750	LumB	8.61072
MB-4767	LumB	9.25804
MB-4791	LumB	8.21241
MB-4796	LumB	9.13282
MB-4802	LumB	10.1759
MB-4818	LumB	9.55944
MB-4828	LumB	9.15232
MB-4829	LumB	9.2263
MB-4834	LumB	8.34876
MB-4838	LumB	8.66873
MB-4839	LumB	9.21879
MB-4846	LumB	8.26837
MB-4862	LumB	9.31307
MB-4873	LumB	8.96216
MB-4900	LumB	8.73814
MB-4908	LumB	9.66988
MB-4912	LumB	9.00118
MB-4925	LumB	9.20643
MB-4930	LumB	8.59519
MB-4934	LumB	8.82286
MB-4937	LumB	8.23384
MB-4944	LumB	9.33431
MB-4949	LumB	8.44474
MB-4956	LumB	8.35694
MB-4957	LumB	7.60687
MB-4966	LumB	8.09268
MB-4970	LumB	9.1988
MB-4991	LumB	8.17507
MB-4994	LumB	9.16491
MB-4998	LumB	10.0532
MB-5014	LumB	9.30758
MB-5033	LumB	8.47032
MB-5039	LumB	7.57331
MB-5040	LumB	9.24755
MB-5044	LumB	8.40348
MB-5049	LumB	8.39191
MB-5060	LumB	8.28586
MB-5061	LumB	8.27315
MB-5062	LumB	8.45136
MB-5078	LumB	8.7189
MB-5097	LumB	8.01966
MB-5101	LumB	8.62851
MB-5107	LumB	8.07469
MB-5116	LumB	8.33275
MB-5121	LumB	9.68011
MB-5124	LumB	7.97977
MB-5127	LumB	8.48805
MB-5139	LumB	8.5974
MB-5144	LumB	8.48141
MB-5160	LumB	8.94552
MB-5166	LumB	8.9667
MB-5167	LumB	7.91516
MB-5169	LumB	8.69581
MB-5200	LumB	8.04288
MB-5211	LumB	8.51515
MB-5212	LumB	9.18067
MB-5215	LumB	8.96871
MB-5218	LumB	8.72043
MB-5226	LumB	8.85286
MB-5228	LumB	8.65334
MB-5233	LumB	8.3749
MB-5239	LumB	8.62326
MB-5243	LumB	8.8393
MB-5244	LumB	10.3455
MB-5260	LumB	9.3654
MB-5261	LumB	8.44729
MB-5266	LumB	8.0205
MB-5271	LumB	7.86606
MB-5273	LumB	8.80905
MB-5288	LumB	8.4709
MB-5291	LumB	8.7088
MB-5292	LumB	7.68276
MB-5317	LumB	9.25483
MB-5318	LumB	8.9436
MB-5328	LumB	8.41237
MB-5338	LumB	8.13693
MB-5341	LumB	8.42635
MB-5347	LumB	8.40702
MB-5370	LumB	8.76369
MB-5373	LumB	8.32649
MB-5377	LumB	8.81478
MB-5386	LumB	8.42787
MB-5393	LumB	8.58055
MB-5396	LumB	8.18027
MB-5406	LumB	8.1357
MB-5414	LumB	8.86822
MB-5418	LumB	9.62164
MB-5434	LumB	8.84876
MB-5435	LumB	9.03143
MB-5447	LumB	8.83203
MB-5454	LumB	7.93572
MB-5459	LumB	8.43347
MB-5463	LumB	8.24247
MB-5475	LumB	9.54096
MB-5477	LumB	8.61935
MB-5481	LumB	8.50644
MB-5485	LumB	8.5475
MB-5486	LumB	9.26538
MB-5491	LumB	8.27962
MB-5493	LumB	9.88325
MB-5497	LumB	8.52687
MB-5502	LumB	8.82625
MB-5505	LumB	9.40469
MB-5518	LumB	8.86968
MB-5521	LumB	8.94586
MB-5525	LumB	9.65811
MB-5540	LumB	8.51159
MB-5552	LumB	8.4033
MB-5553	LumB	9.60834
MB-5556	LumB	9.39655
MB-5562	LumB	9.65207
MB-5575	LumB	8.96133
MB-5576	LumB	8.46937
MB-5590	LumB	9.05198
MB-5592	LumB	9.68809
MB-5604	LumB	8.54996
MB-5605	LumB	9.4203
MB-5613	LumB	9.07722
MB-5622	LumB	8.64519
MB-5623	LumB	9.32678
MB-5628	LumB	9.59592
MB-5632	LumB	8.69589
MB-5636	LumB	9.33118
MB-5641	LumB	8.90273
MB-5646	LumB	8.80713
MB-5653	LumB	9.10577
MB-5654	LumB	9.57154
MB-6008	LumB	9.09601
MB-6010	LumB	8.44807
MB-6011	LumB	8.5664
MB-6022	LumB	8.29237
MB-6026	LumB	8.95248
MB-6053	LumB	8.55353
MB-6060	LumB	8.37459
MB-6075	LumB	9.24124
MB-6079	LumB	10.2194
MB-6080	LumB	8.77122
MB-6135	LumB	8.94286
MB-6138	LumB	8.81147
MB-6141	LumB	9.42759
MB-6145	LumB	9.27524
MB-6150	LumB	9.67073
MB-6154	LumB	8.93304
MB-6164	LumB	8.99281
MB-6183	LumB	9.34816
MB-6189	LumB	9.12258
MB-6192	LumB	8.07823
MB-6201	LumB	8.73309
MB-6217	LumB	8.45471
MB-6233	LumB	9.31246
MB-6254	LumB	9.19404
MB-6257	LumB	9.08346
MB-6281	LumB	8.71538
MB-6284	LumB	8.85121
MB-6287	LumB	9.00644
MB-6288	LumB	9.25483
MB-6300	LumB	9.50656
MB-6302	LumB	8.42257
MB-6306	LumB	8.13451
MB-6312	LumB	9.09701
MB-6317	LumB	8.68378
MB-6322	LumB	9.79488
MB-6327	LumB	8.93046
MB-6329	LumB	8.70525
MB-6344	LumB	8.99744
MB-6346	LumB	9.12653
MB-7000	LumB	8.10514
MB-7002	LumB	8.83535
MB-7005	LumB	9.45403
MB-7011	LumB	9.60558
MB-7015	LumB	8.35529
MB-7019	LumB	9.41553
MB-7022	LumB	8.23444
MB-7024	LumB	8.69834
MB-7026	LumB	9.15434
MB-7028	LumB	9.70263
MB-7042	LumB	8.44743
MB-7065	LumB	8.80249
MB-7072	LumB	8.93924
MB-7075	LumB	8.7865
MB-7083	LumB	8.3836
MB-7086	LumB	8.7865
MB-7094	LumB	7.67563
MB-7097	LumB	8.88482
MB-7099	LumB	8.57428
MB-7100	LumB	9.39191
MB-7102	LumB	9.2157
MB-7109	LumB	8.97384
MB-7112	LumB	8.96577
MB-7116	LumB	9.1365
MB-7130	LumB	7.9581
MB-7131	LumB	9.75322
MB-7132	LumB	9.47252
MB-7133	LumB	8.33794
MB-7138	LumB	9.33666
MB-7140	LumB	8.54372
MB-7142	LumB	9.10881
MB-7144	LumB	10.2484
MB-7147	LumB	9.86478
MB-7149	LumB	8.78734
MB-7150	LumB	9.22412
MB-7157	LumB	8.60556
MB-7171	LumB	8.77201
MB-7172	LumB	8.58003
MB-7174	LumB	8.02332
MB-7181	LumB	9.04551
MB-7186	LumB	9.18482
MB-7189	LumB	8.87633
MB-7193	LumB	9.222
MB-7194	LumB	9.31357
MB-7197	LumB	9.38501
MB-7199	LumB	8.8017
MB-7200	LumB	9.35946
MB-7216	LumB	9.46129
MB-7220	LumB	8.60116
MB-7226	LumB	8.67096
MB-7234	LumB	8.55781
MB-7236	LumB	9.90968
MB-7241	LumB	9.68953
MB-7253	LumB	9.41791
MB-7263	LumB	8.34048
MB-7266	LumB	9.60138
MB-7283	LumB	10.4227
MB-7286	LumB	9.81216
MB-7287	LumB	8.80902
MB-7288	LumB	9.2486
MB-7292	LumB	8.52398
MB-7294	LumB	9.41553
MB-7296	LumB	10.1567
MB-7297	LumB	9.01744
MB-7298	LumB	8.69224
MB-7299	LumB	9.05597
MB-2778	NC	8.89081
MB-4224	NC	7.27345
MB-4697	NC	8.69305
MB-5339	NC	8.53872
MB-6077	NC	8.89247
MB-7237	NC	9.01104
MB-0050	Normal	8.73395
MB-0101	Normal	9.38599
MB-0116	Normal	9.07298
MB-0127	Normal	8.72839
MB-0171	Normal	9.51527
MB-0189	Normal	9.79934
MB-0205	Normal	9.19608
MB-0228	Normal	9.6939
MB-0244	Normal	9.55609
MB-0253	Normal	9.71425
MB-0280	Normal	8.47567
MB-0288	Normal	9.95847
MB-0294	Normal	8.50113
MB-0305	Normal	8.87633
MB-0318	Normal	9.25274
MB-0342	Normal	9.18482
MB-0343	Normal	9.2157
MB-0344	Normal	9.12137
MB-0375	Normal	9.60464
MB-0388	Normal	8.49765
MB-0392	Normal	8.60101
MB-0426	Normal	9.19282
MB-0458	Normal	9.50907
MB-0482	Normal	10.1544
MB-0487	Normal	9.62746
MB-0496	Normal	9.76117
MB-0508	Normal	10.4391
MB-0510	Normal	8.73387
MB-0524	Normal	9.29563
MB-0531	Normal	8.95248
MB-0542	Normal	8.78413
MB-0545	Normal	9.35826
MB-0551	Normal	9.1838
MB-0578	Normal	9.16856
MB-0588	Normal	9.94085
MB-0597	Normal	9.38232
MB-0615	Normal	9.53895
MB-0619	Normal	8.88599
MB-0623	Normal	8.81222
MB-0628	Normal	9.24186
MB-0638	Normal	9.23381
MB-0640	Normal	9.237
MB-0655	Normal	8.74811
MB-0659	Normal	10.0823
MB-0662	Normal	9.27786
MB-0872	Normal	9.49643
MB-0897	Normal	9.644
MB-2744	Normal	9.70116
MB-2754	Normal	10.0786
MB-2815	Normal	9.52075
MB-2900	Normal	7.90557
MB-3085	Normal	9.52091
MB-3295	Normal	9.85809
MB-3429	Normal	9.30317
MB-3452	Normal	10.0456
MB-3526	Normal	7.47407
MB-3536	Normal	8.44605
MB-4059	Normal	8.68226
MB-4362	Normal	9.2538
MB-4375	Normal	8.41718
MB-4381	Normal	6.91684
MB-4484	Normal	9.41082
MB-4603	Normal	7.61401
MB-4653	Normal	8.90703
MB-4695	Normal	10.4615
MB-4712	Normal	9.40239
MB-4718	Normal	8.62606
MB-4738	Normal	9.58655
MB-4743	Normal	10.0711
MB-4746	Normal	9.77461
MB-4782	Normal	10.0041
MB-4784	Normal	8.34669
MB-4798	Normal	7.67372
MB-4814	Normal	8.63832
MB-4871	Normal	8.98752
MB-4887	Normal	9.1926
MB-4897	Normal	9.38038
MB-4978	Normal	9.18888
MB-5019	Normal	9.16868
MB-5058	Normal	9.88372
MB-5081	Normal	9.52203
MB-5110	Normal	9.37343
MB-5113	Normal	8.40463
MB-5145	Normal	8.84231
MB-5150	Normal	9.32241
MB-5154	Normal	9.42997
MB-5155	Normal	9.20434
MB-5157	Normal	8.99319
MB-5161	Normal	9.09975
MB-5164	Normal	9.3113
MB-5171	Normal	8.76642
MB-5178	Normal	10.0592
MB-5214	Normal	8.96757
MB-5238	Normal	8.53177
MB-5277	Normal	7.63805
MB-5278	Normal	8.1701
MB-5280	Normal	8.35137
MB-5308	Normal	9.192
MB-5326	Normal	8.501
MB-5345	Normal	9.1716
MB-5351	Normal	9.34281
MB-5364	Normal	8.58292
MB-5368	Normal	8.19251
MB-5453	Normal	9.06255
MB-5533	Normal	8.63734
MB-5640	Normal	10.2786
MB-5652	Normal	9.95135
MB-5656	Normal	10.2762
MB-6014	Normal	9.03242
MB-6019	Normal	7.76147
MB-6023	Normal	10.9641
MB-6042	Normal	9.00463
MB-6059	Normal	8.75602
MB-6063	Normal	8.74968
MB-6082	Normal	9.38038
MB-6092	Normal	9.29807
MB-6101	Normal	8.74255
MB-6103	Normal	9.41082
MB-6107	Normal	9.39434
MB-6125	Normal	9.33666
MB-6194	Normal	9.48645
MB-6204	Normal	9.33335
MB-6208	Normal	9.19608
MB-6226	Normal	8.58003
MB-6231	Normal	8.92693
MB-6234	Normal	9.57994
MB-6239	Normal	9.01104
MB-6319	Normal	8.8942
MB-7003	Normal	8.76391
MB-7057	Normal	9.52595
MB-7058	Normal	9.61104
MB-7061	Normal	9.58258
MB-7074	Normal	10.0927
MB-7085	Normal	9.21777
MB-7127	Normal	10.0632
MB-7187	Normal	9.2306
MB-7227	Normal	9.37919
MB-7228	Normal	9.07485
MB-7264	Normal	8.58363
MB-7289	Normal	9.45526
MB-0000	claudin-low	9.318
MB-0022	claudin-low	8.05174
MB-0045	claudin-low	9.36297
MB-0048	claudin-low	8.35974
MB-0081	claudin-low	7.9516
MB-0108	claudin-low	8.06823
MB-0128	claudin-low	8.75044
MB-0155	claudin-low	8.61292
MB-0157	claudin-low	9.45987
MB-0164	claudin-low	9.29777
MB-0168	claudin-low	9.26542
MB-0174	claudin-low	8.58576
MB-0179	claudin-low	9.02021
MB-0192	claudin-low	8.72434
MB-0206	claudin-low	8.8278
MB-0209	claudin-low	9.5823
MB-0211	claudin-low	8.66724
MB-0220	claudin-low	8.6032
MB-0222	claudin-low	8.68534
MB-0238	claudin-low	8.7235
MB-0241	claudin-low	8.93835
MB-0265	claudin-low	8.83944
MB-0269	claudin-low	9.11078
MB-0275	claudin-low	8.62924
MB-0279	claudin-low	9.87771
MB-0282	claudin-low	8.93478
MB-0284	claudin-low	9.20745
MB-0285	claudin-low	8.1538
MB-0286	claudin-low	8.84162
MB-0289	claudin-low	9.13354
MB-0293	claudin-low	9.28396
MB-0303	claudin-low	9.03427
MB-0307	claudin-low	9.09344
MB-0352	claudin-low	8.25988
MB-0354	claudin-low	9.00567
MB-0365	claudin-low	8.35719
MB-0367	claudin-low	8.49765
MB-0391	claudin-low	9.64813
MB-0393	claudin-low	8.75044
MB-0400	claudin-low	8.68114
MB-0401	claudin-low	9.6114
MB-0402	claudin-low	9.18177
MB-0414	claudin-low	9.17466
MB-0420	claudin-low	9.60874
MB-0424	claudin-low	8.92143
MB-0442	claudin-low	8.7457
MB-0443	claudin-low	9.08741
MB-0446	claudin-low	9.64876
MB-0460	claudin-low	8.76122
MB-0462	claudin-low	9.44669
MB-0470	claudin-low	10.4757
MB-0476	claudin-low	8.6354
MB-0478	claudin-low	9.02587
MB-0489	claudin-low	8.84541
MB-0494	claudin-low	8.79625
MB-0495	claudin-low	8.99476
MB-0502	claudin-low	9.84128
MB-0519	claudin-low	9.22615
MB-0527	claudin-low	8.62792
MB-0534	claudin-low	9.02957
MB-0537	claudin-low	8.95248
MB-0540	claudin-low	8.76578
MB-0558	claudin-low	9.80105
MB-0573	claudin-low	8.65395
MB-0608	claudin-low	9.76684
MB-0610	claudin-low	8.36872
MB-0613	claudin-low	9.61734
MB-0617	claudin-low	8.57645
MB-0620	claudin-low	9.80105
MB-0627	claudin-low	9.06438
MB-0634	claudin-low	8.59307
MB-0641	claudin-low	8.72733
MB-0644	claudin-low	8.5189
MB-0656	claudin-low	9.44057
MB-0657	claudin-low	9.50817
MB-0658	claudin-low	9.03502
MB-0893	claudin-low	9.15802
MB-0906	claudin-low	9.72443
MB-2556	claudin-low	8.13566
MB-2616	claudin-low	9.16594
MB-2643	claudin-low	9.32021
MB-2724	claudin-low	9.01561
MB-2758	claudin-low	9.52861
MB-2764	claudin-low	9.51944
MB-2765	claudin-low	9.69122
MB-2795	claudin-low	8.01572
MB-2796	claudin-low	8.01985
MB-2821	claudin-low	8.02721
MB-2823	claudin-low	8.23444
MB-2833	claudin-low	10.5671
MB-2845	claudin-low	8.14174
MB-2850	claudin-low	7.58561
MB-2857	claudin-low	8.20352
MB-2895	claudin-low	7.5629
MB-2896	claudin-low	8.32963
MB-2904	claudin-low	7.35083
MB-2957	claudin-low	9.76138
MB-2963	claudin-low	8.76813
MB-2993	claudin-low	8.84458
MB-3001	claudin-low	8.26162
MB-3006	claudin-low	8.99722
MB-3013	claudin-low	9.36713
MB-3062	claudin-low	9.33002
MB-3067	claudin-low	8.80035
MB-3271	claudin-low	9.78553
MB-3292	claudin-low	9.23458
MB-3367	claudin-low	9.07367
MB-3383	claudin-low	8.84113
MB-3395	claudin-low	9.14293
MB-3459	claudin-low	7.89797
MB-3476	claudin-low	7.84557
MB-3479	claudin-low	8.32607
MB-3567	claudin-low	8.63291
MB-3582	claudin-low	8.51351
MB-3702	claudin-low	9.27017
MB-3707	claudin-low	9.03608
MB-3752	claudin-low	8.64127
MB-3865	claudin-low	8.98418
MB-4005	claudin-low	8.7857
MB-4416	claudin-low	7.69145
MB-4622	claudin-low	8.78274
MB-4696	claudin-low	8.24126
MB-4711	claudin-low	9.17264
MB-4733	claudin-low	8.80657
MB-4859	claudin-low	8.91052
MB-4865	claudin-low	9.90109
MB-4876	claudin-low	8.3176
MB-4888	claudin-low	9.85249
MB-4893	claudin-low	9.22847
MB-4904	claudin-low	8.52262
MB-4931	claudin-low	8.81222
MB-4942	claudin-low	8.60043
MB-5017	claudin-low	8.67712
MB-5041	claudin-low	8.41034
MB-5052	claudin-low	8.54701
MB-5065	claudin-low	9.63826
MB-5073	claudin-low	8.50376
MB-5100	claudin-low	9.02685
MB-5162	claudin-low	9.1128
MB-5175	claudin-low	8.46617
MB-5176	claudin-low	9.29509
MB-5177	claudin-low	8.68534
MB-5222	claudin-low	8.44861
MB-5223	claudin-low	9.16455
MB-5272	claudin-low	8.27829
MB-5296	claudin-low	8.2992
MB-5311	claudin-low	8.5582
MB-5323	claudin-low	8.03261
MB-5348	claudin-low	9.50195
MB-5350	claudin-low	8.37285
MB-5392	claudin-low	9.28766
MB-5405	claudin-low	8.90293
MB-5408	claudin-low	8.82713
MB-5431	claudin-low	9.32354
MB-5440	claudin-low	8.16837
MB-5450	claudin-low	9.57462
MB-5474	claudin-low	9.20612
MB-5527	claudin-low	8.9463
MB-5531	claudin-low	9.46422
MB-5534	claudin-low	8.58752
MB-5548	claudin-low	10.0156
MB-5565	claudin-low	8.81537
MB-5572	claudin-low	8.75602
MB-5577	claudin-low	9.32021
MB-5588	claudin-low	8.54441
MB-5616	claudin-low	9.30588
MB-5633	claudin-low	8.88058
MB-5651	claudin-low	9.20783
MB-6036	claudin-low	9.41082
MB-6052	claudin-low	9.54551
MB-6055	claudin-low	9.95847
MB-6062	claudin-low	8.91922
MB-6143	claudin-low	9.20946
MB-6144	claudin-low	8.69909
MB-6147	claudin-low	8.79056
MB-6187	claudin-low	9.13354
MB-6188	claudin-low	9.08442
MB-6228	claudin-low	9.13453
MB-6272	claudin-low	8.83618
MB-6305	claudin-low	8.73227
MB-7008	claudin-low	9.45403
MB-7017	claudin-low	9.64813
MB-7023	claudin-low	8.52262
MB-7025	claudin-low	8.98385
MB-7043	claudin-low	9.07298
MB-7044	claudin-low	8.98921
MB-7052	claudin-low	9.32673
MB-7054	claudin-low	9.09601
MB-7078	claudin-low	9.36065
MB-7079	claudin-low	8.76559
MB-7081	claudin-low	9.36758
MB-7089	claudin-low	8.78813
MB-7104	claudin-low	9.5973
MB-7121	claudin-low	8.74811
MB-7158	claudin-low	8.74729
MB-7201	claudin-low	9.64001
MB-7215	claudin-low	8.78973
MB-7285	claudin-low	8.28858
MB-7291	claudin-low	9.29053

## Sheet: ATP1A2
Sample Id	Pam50 + Claudin-low subtype	ATP1A2: mRNA expression (microarray)
MB-0062	Basal	5.25301
MB-0100	Basal	5.12577
MB-0109	Basal	5.04314
MB-0115	Basal	5.22034
MB-0149	Basal	5.31349
MB-0150	Basal	5.07088
MB-0163	Basal	5.27053
MB-0191	Basal	5.20953
MB-0200	Basal	5.43818
MB-0201	Basal	4.96438
MB-0214	Basal	5.3422
MB-0259	Basal	5.31452
MB-0278	Basal	5.04817
MB-0316	Basal	5.06779
MB-0340	Basal	5.04123
MB-0350	Basal	5.22503
MB-0372	Basal	5.01867
MB-0396	Basal	5.09817
MB-0464	Basal	5.16726
MB-0481	Basal	5.37886
MB-0488	Basal	5.54023
MB-0500	Basal	5.11938
MB-0509	Basal	5.48176
MB-0516	Basal	5.32004
MB-0525	Basal	5.28785
MB-0581	Basal	5.32117
MB-0582	Basal	5.13778
MB-0639	Basal	5.14106
MB-0664	Basal	5.10853
MB-0869	Basal	5.18641
MB-0874	Basal	5.11867
MB-0901	Basal	4.91382
MB-2645	Basal	5.25566
MB-2718	Basal	5.12169
MB-2753	Basal	5.12663
MB-2771	Basal	5.23473
MB-2827	Basal	5.28378
MB-2842	Basal	5.23845
MB-2846	Basal	5.37692
MB-2849	Basal	5.11689
MB-2912	Basal	5.0885
MB-2917	Basal	5.29929
MB-3014	Basal	5.12344
MB-3046	Basal	5.40878
MB-3057	Basal	5.25109
MB-3058	Basal	5.03759
MB-3063	Basal	4.8754
MB-3123	Basal	5.93148
MB-3153	Basal	5.14599
MB-3165	Basal	5.21863
MB-3211	Basal	5.03283
MB-3218	Basal	5.21941
MB-3277	Basal	5.26858
MB-3297	Basal	5.17519
MB-3363	Basal	5.46217
MB-3396	Basal	5.31333
MB-3453	Basal	5.19735
MB-3500	Basal	5.17675
MB-3502	Basal	5.07838
MB-3706	Basal	5.11891
MB-4024	Basal	5.30297
MB-4146	Basal	5.283
MB-4235	Basal	5.39109
MB-4254	Basal	5.10918
MB-4303	Basal	5.25677
MB-4332	Basal	5.01794
MB-4407	Basal	5.18771
MB-4408	Basal	4.98905
MB-4417	Basal	5.20671
MB-4426	Basal	5.13091
MB-4601	Basal	5.27677
MB-4621	Basal	4.90998
MB-4660	Basal	5.07078
MB-4663	Basal	4.82825
MB-4679	Basal	5.12459
MB-4694	Basal	5.13043
MB-4707	Basal	5.13342
MB-4714	Basal	5.14926
MB-4715	Basal	5.39928
MB-4717	Basal	5.50031
MB-4732	Basal	5.39822
MB-4757	Basal	5.29591
MB-4758	Basal	5.10356
MB-4769	Basal	5.1663
MB-4792	Basal	5.38056
MB-4793	Basal	5.08642
MB-4809	Basal	5.27907
MB-4880	Basal	5.13123
MB-4881	Basal	5.05461
MB-4896	Basal	5.42954
MB-4911	Basal	5.3054
MB-4938	Basal	5.43486
MB-4945	Basal	5.11197
MB-4974	Basal	5.30364
MB-5054	Basal	5.37877
MB-5057	Basal	5.11724
MB-5070	Basal	5.30313
MB-5102	Basal	4.92365
MB-5114	Basal	5.44458
MB-5115	Basal	5.22296
MB-5126	Basal	5.13075
MB-5135	Basal	5.18682
MB-5138	Basal	5.1528
MB-5173	Basal	5.10608
MB-5188	Basal	5.25447
MB-5190	Basal	5.2096
MB-5199	Basal	5.37867
MB-5205	Basal	5.26014
MB-5208	Basal	5.20496
MB-5209	Basal	5.46295
MB-5225	Basal	5.3234
MB-5229	Basal	5.6819
MB-5232	Basal	5.24853
MB-5235	Basal	4.89184
MB-5236	Basal	5.1353
MB-5258	Basal	4.86893
MB-5294	Basal	5.41384
MB-5295	Basal	4.85454
MB-5298	Basal	5.23185
MB-5299	Basal	5.22716
MB-5335	Basal	5.33956
MB-5346	Basal	4.98907
MB-5378	Basal	5.31821
MB-5390	Basal	5.06894
MB-5420	Basal	5.33771
MB-5421	Basal	5.36391
MB-5426	Basal	4.988
MB-5427	Basal	5.07726
MB-5442	Basal	5.10635
MB-5458	Basal	5.49165
MB-5465	Basal	5.33408
MB-5468	Basal	5.23753
MB-5470	Basal	5.49165
MB-5482	Basal	5.50307
MB-5513	Basal	5.23669
MB-5526	Basal	5.16301
MB-5529	Basal	5.1318
MB-5530	Basal	5.36775
MB-5547	Basal	5.24696
MB-5551	Basal	5.24596
MB-5558	Basal	5.51725
MB-5559	Basal	5.14951
MB-5560	Basal	5.17847
MB-5566	Basal	5.07856
MB-5602	Basal	5.44432
MB-5624	Basal	5.2999
MB-5634	Basal	5.16428
MB-5655	Basal	5.40067
MB-6058	Basal	5.45381
MB-6068	Basal	5.22804
MB-6098	Basal	5.13617
MB-6122	Basal	5.1412
MB-6152	Basal	6.00986
MB-6157	Basal	5.24195
MB-6169	Basal	5.32857
MB-6178	Basal	5.15126
MB-6223	Basal	5.20366
MB-6237	Basal	5.23364
MB-6242	Basal	4.99803
MB-6245	Basal	6.55177
MB-6248	Basal	5.05935
MB-6251	Basal	5.12391
MB-6280	Basal	5.3682
MB-6336	Basal	5.35472
MB-6337	Basal	4.85454
MB-6363	Basal	5.49624
MB-7007	Basal	5.0558
MB-7009	Basal	5.25263
MB-7012	Basal	5.18798
MB-7014	Basal	5.21286
MB-7030	Basal	5.53753
MB-7031	Basal	5.36041
MB-7036	Basal	4.98472
MB-7038	Basal	5.24532
MB-7039	Basal	5.41204
MB-7049	Basal	5.22917
MB-7055	Basal	5.3565
MB-7073	Basal	5.17878
MB-7084	Basal	5.07647
MB-7087	Basal	5.40886
MB-7090	Basal	5.0558
MB-7111	Basal	5.40564
MB-7114	Basal	5.36644
MB-7119	Basal	5.03772
MB-7122	Basal	5.43604
MB-7145	Basal	5.14343
MB-7151	Basal	5.5009
MB-7154	Basal	5.26975
MB-7155	Basal	5.36747
MB-7159	Basal	5.17617
MB-7165	Basal	5.05898
MB-7198	Basal	5.17974
MB-7205	Basal	5.15289
MB-7208	Basal	5.09748
MB-7225	Basal	5.34086
MB-7258	Basal	5.07433
MB-7267	Basal	5.17888
MB-7269	Basal	5.03112
MB-7270	Basal	5.30905
MB-0035	Her2	5.3198
MB-0079	Her2	5.39647
MB-0113	Her2	5.26477
MB-0129	Her2	5.30269
MB-0148	Her2	5.04076
MB-0152	Her2	6.35197
MB-0188	Her2	5.36507
MB-0221	Her2	5.19403
MB-0230	Her2	5.13044
MB-0249	Her2	5.32334
MB-0262	Her2	5.52951
MB-0264	Her2	5.15326
MB-0292	Her2	5.36721
MB-0314	Her2	5.22365
MB-0346	Her2	4.89672
MB-0361	Her2	5.31516
MB-0378	Her2	5.05144
MB-0381	Her2	5.08616
MB-0395	Her2	5.35687
MB-0399	Her2	5.88341
MB-0417	Her2	5.23893
MB-0418	Her2	9.17056
MB-0421	Her2	5.24784
MB-0436	Her2	4.93528
MB-0438	Her2	5.10522
MB-0453	Her2	5.12284
MB-0467	Her2	5.06886
MB-0479	Her2	4.97743
MB-0484	Her2	5.60839
MB-0506	Her2	4.89253
MB-0522	Her2	5.49575
MB-0552	Her2	5.21723
MB-0593	Her2	5.31893
MB-0643	Her2	4.84592
MB-0652	Her2	5.00919
MB-0653	Her2	4.97463
MB-0660	Her2	5.30949
MB-0663	Her2	5.08936
MB-2517	Her2	5.1486
MB-2632	Her2	5.24178
MB-2742	Her2	5.25868
MB-2792	Her2	5.16267
MB-2834	Her2	5.27316
MB-2847	Her2	5.02502
MB-2922	Her2	4.81736
MB-2923	Her2	5.02937
MB-2929	Her2	5.3996
MB-2964	Her2	5.4358
MB-3025	Her2	5.36736
MB-3031	Her2	5.28088
MB-3122	Her2	5.34905
MB-3329	Her2	5.24864
MB-3355	Her2	5.3258
MB-3386	Her2	5.20475
MB-3435	Her2	5.39832
MB-3466	Her2	5.16211
MB-3467	Her2	5.13129
MB-3470	Her2	5.2482
MB-3488	Her2	5.27494
MB-3497	Her2	5.11949
MB-3528	Her2	5.32857
MB-3530	Her2	5.28332
MB-3556	Her2	5.21983
MB-3576	Her2	5.05337
MB-3606	Her2	5.36802
MB-3866	Her2	5.53923
MB-3978	Her2	6.12186
MB-4003	Her2	5.066
MB-4010	Her2	5.35904
MB-4012	Her2	5.28785
MB-4015	Her2	5.26843
MB-4046	Her2	5.3721
MB-4079	Her2	5.15177
MB-4098	Her2	5.17053
MB-4119	Her2	5.17992
MB-4126	Her2	5.30045
MB-4127	Her2	5.11192
MB-4141	Her2	5.35124
MB-4145	Her2	5.16937
MB-4171	Her2	5.05196
MB-4189	Her2	5.43186
MB-4222	Her2	5.00758
MB-4236	Her2	5.04952
MB-4270	Her2	5.1395
MB-4276	Her2	5.13057
MB-4278	Her2	5.0193
MB-4281	Her2	5.07177
MB-4289	Her2	5.27371
MB-4300	Her2	5.36462
MB-4317	Her2	5.17936
MB-4324	Her2	5.03719
MB-4331	Her2	5.49602
MB-4341	Her2	5.37169
MB-4343	Her2	5.26162
MB-4348	Her2	5.52823
MB-4350	Her2	5.07112
MB-4351	Her2	5.20155
MB-4354	Her2	5.25306
MB-4360	Her2	5.00594
MB-4395	Her2	5.18512
MB-4434	Her2	5.03112
MB-4548	Her2	5.27033
MB-4626	Her2	5.25808
MB-4640	Her2	5.33034
MB-4643	Her2	5.13705
MB-4667	Her2	5.44629
MB-4724	Her2	5.32816
MB-4725	Her2	5.22515
MB-4731	Her2	5.25108
MB-4745	Her2	5.2524
MB-4763	Her2	4.9949
MB-4770	Her2	5.22445
MB-4836	Her2	5.37475
MB-4879	Her2	5.27105
MB-4886	Her2	5.27408
MB-4928	Her2	5.00758
MB-4929	Her2	5.35877
MB-4935	Her2	4.8463
MB-4952	Her2	5.45191
MB-4982	Her2	5.05056
MB-4993	Her2	5.20793
MB-5004	Her2	5.02715
MB-5008	Her2	5.08589
MB-5063	Her2	5.19581
MB-5072	Her2	5.93586
MB-5093	Her2	5.33262
MB-5120	Her2	5.52295
MB-5148	Her2	6.8188
MB-5172	Her2	5.27198
MB-5174	Her2	5.15214
MB-5213	Her2	5.16125
MB-5231	Her2	5.36242
MB-5259	Her2	5.15965
MB-5275	Her2	5.16758
MB-5312	Her2	5.21499
MB-5313	Her2	5.26994
MB-5315	Her2	5.35263
MB-5327	Her2	5.00193
MB-5332	Her2	5.05898
MB-5366	Her2	5.29427
MB-5381	Her2	5.22987
MB-5409	Her2	5.21509
MB-5411	Her2	4.93356
MB-5417	Her2	5.33248
MB-5441	Her2	5.30432
MB-5446	Her2	6.07093
MB-5483	Her2	5.05629
MB-5498	Her2	5.15444
MB-5511	Her2	5.31441
MB-5535	Her2	5.42157
MB-5549	Her2	4.89041
MB-5584	Her2	5.10578
MB-5593	Her2	5.14719
MB-6007	Her2	5.15903
MB-6039	Her2	5.01794
MB-6044	Her2	5.10175
MB-6047	Her2	5.24685
MB-6048	Her2	5.27937
MB-6049	Her2	5.14021
MB-6085	Her2	4.94869
MB-6100	Her2	5.12238
MB-6105	Her2	5.53203
MB-6113	Her2	5.18965
MB-6114	Her2	4.96924
MB-6116	Her2	5.23952
MB-6131	Her2	5.11292
MB-6146	Her2	5.44111
MB-6156	Her2	5.38865
MB-6160	Her2	5.10088
MB-6182	Her2	5.13012
MB-6184	Her2	5.00594
MB-6224	Her2	4.99983
MB-6246	Her2	5.15039
MB-6314	Her2	5.30989
MB-6318	Her2	5.42831
MB-6330	Her2	4.86413
MB-6334	Her2	5.23223
MB-6358	Her2	5.05377
MB-6359	Her2	5.045
MB-7018	Her2	5.01727
MB-7020	Her2	5.12391
MB-7027	Her2	5.00919
MB-7035	Her2	5.24526
MB-7045	Her2	6.35744
MB-7046	Her2	5.18097
MB-7048	Her2	5.21492
MB-7050	Her2	5.15152
MB-7051	Her2	5.11975
MB-7059	Her2	5.16267
MB-7066	Her2	6.23694
MB-7067	Her2	5.19792
MB-7068	Her2	5.04996
MB-7069	Her2	5.14356
MB-7070	Her2	5.2999
MB-7071	Her2	5.19399
MB-7082	Her2	5.20835
MB-7088	Her2	5.09771
MB-7092	Her2	4.9596
MB-7115	Her2	5.271
MB-7135	Her2	5.21471
MB-7143	Her2	5.36006
MB-7152	Her2	5.23442
MB-7153	Her2	5.18339
MB-7160	Her2	5.3721
MB-7167	Her2	5.00073
MB-7182	Her2	5.24515
MB-7196	Her2	5.08616
MB-7207	Her2	5.2771
MB-7233	Her2	5.11632
MB-7238	Her2	5.23388
MB-7250	Her2	5.1295
MB-7251	Her2	5.25829
MB-7252	Her2	5.43112
MB-7256	Her2	5.25703
MB-7260	Her2	5.38614
MB-7262	Her2	5.13979
MB-7273	Her2	5.06419
MB-7275	Her2	5.35629
MB-7279	Her2	5.40744
MB-7281	Her2	5.34325
MB-0002	LumA	4.90822
MB-0036	LumA	5.15433
MB-0046	LumA	5.07275
MB-0068	LumA	5.33963
MB-0097	LumA	4.82825
MB-0106	LumA	5.25803
MB-0111	LumA	5.1298
MB-0112	LumA	5.56682
MB-0114	LumA	4.9561
MB-0117	LumA	5.5619
MB-0121	LumA	5.10175
MB-0122	LumA	5.01155
MB-0124	LumA	5.61076
MB-0126	LumA	5.46493
MB-0130	LumA	5.32668
MB-0131	LumA	5.35593
MB-0133	LumA	5.47988
MB-0136	LumA	5.46048
MB-0138	LumA	5.08903
MB-0139	LumA	5.43323
MB-0142	LumA	5.29721
MB-0143	LumA	5.46317
MB-0145	LumA	6.04635
MB-0147	LumA	5.12592
MB-0154	LumA	5.37416
MB-0162	LumA	5.14759
MB-0165	LumA	5.09437
MB-0166	LumA	5.42023
MB-0170	LumA	5.25075
MB-0172	LumA	4.93258
MB-0175	LumA	8.72839
MB-0176	LumA	5.42468
MB-0177	LumA	5.43473
MB-0180	LumA	5.35598
MB-0181	LumA	5.80973
MB-0184	LumA	4.96908
MB-0194	LumA	5.24459
MB-0199	LumA	5.294
MB-0202	LumA	5.16899
MB-0203	LumA	5.62714
MB-0204	LumA	5.56298
MB-0207	LumA	5.02814
MB-0223	LumA	5.45219
MB-0224	LumA	5.55043
MB-0226	LumA	5.82497
MB-0227	LumA	4.99712
MB-0229	LumA	4.85087
MB-0231	LumA	5.2537
MB-0232	LumA	5.29769
MB-0233	LumA	5.08061
MB-0235	LumA	5.65069
MB-0236	LumA	5.36773
MB-0239	LumA	6.91215
MB-0245	LumA	5.18199
MB-0247	LumA	5.37726
MB-0248	LumA	5.17478
MB-0256	LumA	5.39933
MB-0257	LumA	5.3777
MB-0258	LumA	5.35295
MB-0260	LumA	5.79062
MB-0263	LumA	5.7531
MB-0266	LumA	5.74188
MB-0273	LumA	5.30815
MB-0290	LumA	5.28838
MB-0295	LumA	5.35014
MB-0301	LumA	5.12392
MB-0302	LumA	5.71274
MB-0306	LumA	5.19259
MB-0308	LumA	5.43767
MB-0309	LumA	5.23241
MB-0310	LumA	5.08709
MB-0315	LumA	5.18173
MB-0317	LumA	5.10321
MB-0320	LumA	5.71664
MB-0321	LumA	4.99345
MB-0322	LumA	5.25124
MB-0324	LumA	5.36817
MB-0341	LumA	5.24371
MB-0345	LumA	5.50984
MB-0348	LumA	5.28977
MB-0353	LumA	5.18339
MB-0356	LumA	5.03635
MB-0358	LumA	5.42602
MB-0359	LumA	5.17364
MB-0362	LumA	5.03609
MB-0364	LumA	5.31736
MB-0366	LumA	5.28218
MB-0377	LumA	5.18425
MB-0379	LumA	5.16486
MB-0382	LumA	5.54217
MB-0386	LumA	5.53229
MB-0394	LumA	5.43713
MB-0397	LumA	5.08659
MB-0404	LumA	5.08803
MB-0410	LumA	5.27614
MB-0411	LumA	5.4389
MB-0413	LumA	5.28474
MB-0419	LumA	5.33289
MB-0422	LumA	5.16035
MB-0425	LumA	5.23218
MB-0427	LumA	5.21936
MB-0428	LumA	5.24318
MB-0431	LumA	5.24193
MB-0445	LumA	5.13397
MB-0449	LumA	5.39068
MB-0451	LumA	5.19224
MB-0454	LumA	5.38314
MB-0463	LumA	4.96209
MB-0466	LumA	5.26006
MB-0468	LumA	5.04453
MB-0471	LumA	5.37486
MB-0475	LumA	5.4296
MB-0480	LumA	5.23383
MB-0485	LumA	5.17166
MB-0486	LumA	5.28356
MB-0490	LumA	5.19481
MB-0491	LumA	5.47489
MB-0497	LumA	10.0492
MB-0501	LumA	5.76866
MB-0503	LumA	5.35495
MB-0504	LumA	5.6494
MB-0505	LumA	5.49611
MB-0507	LumA	5.53287
MB-0511	LumA	5.39972
MB-0512	LumA	5.25928
MB-0513	LumA	5.30578
MB-0517	LumA	5.42844
MB-0521	LumA	5.07809
MB-0528	LumA	4.88227
MB-0529	LumA	4.96622
MB-0535	LumA	5.28498
MB-0538	LumA	5.6645
MB-0541	LumA	5.20558
MB-0553	LumA	5.29682
MB-0554	LumA	5.06163
MB-0559	LumA	5.22367
MB-0568	LumA	5.14461
MB-0571	LumA	5.02482
MB-0574	LumA	4.79026
MB-0575	LumA	5.38313
MB-0580	LumA	5.03951
MB-0583	LumA	5.74832
MB-0586	LumA	5.80385
MB-0587	LumA	5.39641
MB-0596	LumA	5.52843
MB-0599	LumA	5.10663
MB-0600	LumA	5.43431
MB-0603	LumA	5.25236
MB-0605	LumA	5.4637
MB-0607	LumA	5.1209
MB-0609	LumA	5.40927
MB-0614	LumA	5.10442
MB-0621	LumA	5.42702
MB-0624	LumA	5.37763
MB-0631	LumA	5.82892
MB-0632	LumA	5.2061
MB-0636	LumA	5.30704
MB-0642	LumA	4.85424
MB-0649	LumA	5.2522
MB-0650	LumA	5.23563
MB-0654	LumA	5.3246
MB-0661	LumA	5.54718
MB-0666	LumA	5.28669
MB-0880	LumA	5.74666
MB-0891	LumA	5.50152
MB-0899	LumA	5.35352
MB-0904	LumA	4.97783
MB-2513	LumA	5.29577
MB-2536	LumA	5.45579
MB-2564	LumA	5.02143
MB-2610	LumA	5.23758
MB-2614	LumA	5.21372
MB-2624	LumA	5.63002
MB-2669	LumA	5.24797
MB-2711	LumA	5.43989
MB-2712	LumA	5.26462
MB-2721	LumA	5.59951
MB-2725	LumA	6.497
MB-2745	LumA	5.48106
MB-2747	LumA	5.0655
MB-2749	LumA	5.7396
MB-2750	LumA	5.48003
MB-2752	LumA	5.19106
MB-2770	LumA	5.40984
MB-2779	LumA	5.37691
MB-2786	LumA	5.32383
MB-2790	LumA	5.44969
MB-2791	LumA	5.52644
MB-2797	LumA	5.51175
MB-2801	LumA	5.02632
MB-2819	LumA	5.30181
MB-2820	LumA	5.63221
MB-2835	LumA	5.47543
MB-2838	LumA	5.31128
MB-2840	LumA	5.14459
MB-2843	LumA	5.323
MB-2848	LumA	5.33098
MB-2851	LumA	5.25341
MB-2854	LumA	5.36926
MB-2863	LumA	5.57381
MB-2867	LumA	5.40376
MB-2916	LumA	5.51927
MB-2927	LumA	5.8608
MB-2933	LumA	5.42584
MB-2944	LumA	5.36778
MB-2947	LumA	5.40963
MB-2951	LumA	5.63306
MB-2952	LumA	5.48897
MB-2960	LumA	6.58373
MB-2966	LumA	5.15601
MB-2969	LumA	5.12204
MB-2970	LumA	5.53771
MB-2971	LumA	5.10301
MB-2977	LumA	5.37341
MB-2990	LumA	5.4154
MB-2994	LumA	5.80471
MB-2996	LumA	5.30503
MB-2999	LumA	5.53924
MB-3002	LumA	5.47684
MB-3005	LumA	5.21056
MB-3008	LumA	5.64817
MB-3021	LumA	5.37884
MB-3026	LumA	5.76574
MB-3032	LumA	5.39296
MB-3033	LumA	5.41703
MB-3035	LumA	5.1724
MB-3037	LumA	5.49232
MB-3049	LumA	5.75024
MB-3064	LumA	5.48498
MB-3079	LumA	5.51773
MB-3088	LumA	5.97629
MB-3102	LumA	5.39251
MB-3104	LumA	5.56328
MB-3105	LumA	4.97581
MB-3110	LumA	5.42548
MB-3121	LumA	5.60298
MB-3167	LumA	5.1427
MB-3171	LumA	5.60386
MB-3222	LumA	5.85556
MB-3228	LumA	5.55787
MB-3252	LumA	5.49404
MB-3254	LumA	5.3892
MB-3298	LumA	5.72427
MB-3328	LumA	5.18114
MB-3341	LumA	5.22308
MB-3344	LumA	5.03719
MB-3351	LumA	5.06358
MB-3365	LumA	5.55497
MB-3378	LumA	5.85208
MB-3379	LumA	5.14508
MB-3381	LumA	5.95607
MB-3403	LumA	5.26531
MB-3412	LumA	5.45621
MB-3430	LumA	5.52672
MB-3439	LumA	5.31311
MB-3450	LumA	5.56998
MB-3462	LumA	5.59613
MB-3510	LumA	5.33411
MB-3545	LumA	5.25389
MB-3548	LumA	5.38867
MB-3711	LumA	5.10036
MB-3748	LumA	5.09065
MB-3781	LumA	5.46309
MB-3797	LumA	5.22779
MB-3850	LumA	5.48584
MB-3852	LumA	5.17171
MB-3854	LumA	5.53685
MB-3871	LumA	6.04934
MB-3874	LumA	5.4672
MB-4000	LumA	5.29808
MB-4001	LumA	5.07371
MB-4011	LumA	5.46501
MB-4018	LumA	5.60178
MB-4033	LumA	5.98105
MB-4091	LumA	5.05377
MB-4120	LumA	5.27917
MB-4140	LumA	5.31521
MB-4173	LumA	5.21641
MB-4212	LumA	5.26646
MB-4230	LumA	5.18734
MB-4234	LumA	4.85454
MB-4250	LumA	5.14612
MB-4264	LumA	5.16577
MB-4266	LumA	5.36346
MB-4282	LumA	5.15014
MB-4283	LumA	5.28983
MB-4292	LumA	5.12255
MB-4293	LumA	5.18161
MB-4306	LumA	5.15704
MB-4310	LumA	5.79865
MB-4313	LumA	5.3481
MB-4322	LumA	5.15763
MB-4323	LumA	5.16488
MB-4328	LumA	5.10587
MB-4329	LumA	5.86887
MB-4333	LumA	5.51665
MB-4342	LumA	5.59119
MB-4357	LumA	4.97682
MB-4368	LumA	5.20753
MB-4374	LumA	5.47196
MB-4390	LumA	5.14873
MB-4418	LumA	5.1185
MB-4421	LumA	5.58273
MB-4442	LumA	5.92987
MB-4529	LumA	5.23376
MB-4557	LumA	5.28459
MB-4564	LumA	5.22999
MB-4578	LumA	5.32394
MB-4593	LumA	5.12869
MB-4599	LumA	5.20904
MB-4607	LumA	4.95433
MB-4616	LumA	5.07504
MB-4623	LumA	5.51964
MB-4627	LumA	5.5432
MB-4633	LumA	5.38558
MB-4634	LumA	5.16444
MB-4641	LumA	5.9981
MB-4655	LumA	5.21863
MB-4661	LumA	5.26449
MB-4665	LumA	5.17115
MB-4666	LumA	5.08351
MB-4670	LumA	5.31058
MB-4672	LumA	5.19332
MB-4674	LumA	5.02702
MB-4675	LumA	5.42847
MB-4681	LumA	5.23729
MB-4682	LumA	5.26637
MB-4686	LumA	5.51229
MB-4687	LumA	5.14425
MB-4691	LumA	5.24661
MB-4692	LumA	5.13512
MB-4698	LumA	5.48758
MB-4701	LumA	5.49219
MB-4704	LumA	5.41845
MB-4705	LumA	5.5347
MB-4706	LumA	5.42961
MB-4708	LumA	5.44331
MB-4709	LumA	5.35946
MB-4710	LumA	6.11785
MB-4716	LumA	5.37145
MB-4719	LumA	5.3287
MB-4721	LumA	5.60017
MB-4722	LumA	5.38604
MB-4729	LumA	5.102
MB-4730	LumA	5.14143
MB-4735	LumA	5.27004
MB-4739	LumA	5.34988
MB-4742	LumA	5.66918
MB-4749	LumA	5.5947
MB-4752	LumA	5.35149
MB-4760	LumA	5.47186
MB-4762	LumA	5.223
MB-4764	LumA	5.5544
MB-4771	LumA	5.17771
MB-4778	LumA	5.36535
MB-4779	LumA	5.3068
MB-4785	LumA	5.22526
MB-4787	LumA	5.26183
MB-4790	LumA	5.40005
MB-4794	LumA	5.68826
MB-4797	LumA	5.71061
MB-4800	LumA	5.19459
MB-4801	LumA	5.57421
MB-4805	LumA	5.00668
MB-4806	LumA	5.29234
MB-4820	LumA	8.08451
MB-4822	LumA	5.28142
MB-4825	LumA	5.0884
MB-4827	LumA	5.25346
MB-4832	LumA	5.0955
MB-4843	LumA	5.30572
MB-4845	LumA	5.54301
MB-4849	LumA	5.29364
MB-4851	LumA	5.52893
MB-4853	LumA	5.47701
MB-4855	LumA	5.19302
MB-4858	LumA	5.23238
MB-4860	LumA	5.36424
MB-4866	LumA	4.95077
MB-4867	LumA	5.28353
MB-4869	LumA	5.32275
MB-4870	LumA	5.65208
MB-4872	LumA	5.58571
MB-4878	LumA	5.59513
MB-4882	LumA	5.50237
MB-4883	LumA	5.32898
MB-4894	LumA	5.36361
MB-4898	LumA	5.45216
MB-4899	LumA	5.36227
MB-4906	LumA	5.06522
MB-4933	LumA	5.43827
MB-4941	LumA	5.33645
MB-4950	LumA	5.39256
MB-4959	LumA	5.56384
MB-4961	LumA	5.29908
MB-4962	LumA	5.00366
MB-4965	LumA	5.08976
MB-4967	LumA	5.48098
MB-4968	LumA	5.23797
MB-4969	LumA	5.26482
MB-4976	LumA	5.42136
MB-4977	LumA	5.60043
MB-4981	LumA	5.49477
MB-4986	LumA	5.46429
MB-4987	LumA	6.5143
MB-4992	LumA	5.1748
MB-4996	LumA	5.49264
MB-4999	LumA	5.27621
MB-5001	LumA	5.66433
MB-5011	LumA	5.51771
MB-5013	LumA	5.32187
MB-5015	LumA	5.38044
MB-5018	LumA	5.93722
MB-5020	LumA	5.3644
MB-5027	LumA	5.31684
MB-5035	LumA	5.01329
MB-5043	LumA	5.08015
MB-5045	LumA	5.45007
MB-5048	LumA	5.32034
MB-5050	LumA	5.29084
MB-5053	LumA	5.203
MB-5059	LumA	5.378
MB-5064	LumA	5.49968
MB-5066	LumA	5.52574
MB-5068	LumA	5.22284
MB-5074	LumA	5.16859
MB-5079	LumA	5.71568
MB-5084	LumA	5.66232
MB-5086	LumA	5.60748
MB-5088	LumA	5.32594
MB-5092	LumA	5.54518
MB-5098	LumA	5.37938
MB-5105	LumA	5.20909
MB-5117	LumA	5.30548
MB-5118	LumA	5.50852
MB-5119	LumA	5.26499
MB-5122	LumA	5.47053
MB-5123	LumA	5.45258
MB-5130	LumA	5.49974
MB-5134	LumA	5.41739
MB-5143	LumA	5.64539
MB-5147	LumA	5.36783
MB-5152	LumA	4.9764
MB-5163	LumA	5.13541
MB-5179	LumA	5.24738
MB-5182	LumA	5.41628
MB-5183	LumA	5.4863
MB-5184	LumA	5.56777
MB-5185	LumA	5.25002
MB-5186	LumA	5.25995
MB-5189	LumA	5.63073
MB-5191	LumA	5.64661
MB-5193	LumA	5.08997
MB-5195	LumA	5.10598
MB-5196	LumA	5.3179
MB-5197	LumA	7.31729
MB-5201	LumA	6.12779
MB-5204	LumA	5.28939
MB-5206	LumA	5.34677
MB-5221	LumA	5.06671
MB-5224	LumA	5.54661
MB-5227	LumA	5.16034
MB-5230	LumA	5.40366
MB-5240	LumA	5.46054
MB-5251	LumA	5.562
MB-5253	LumA	5.92215
MB-5256	LumA	5.53142
MB-5264	LumA	5.23553
MB-5267	LumA	5.69253
MB-5268	LumA	5.47786
MB-5270	LumA	5.3804
MB-5279	LumA	5.39815
MB-5281	LumA	5.72306
MB-5284	LumA	5.46715
MB-5287	LumA	5.59147
MB-5290	LumA	5.33773
MB-5293	LumA	5.25958
MB-5300	LumA	5.5156
MB-5305	LumA	4.87941
MB-5306	LumA	5.55736
MB-5310	LumA	5.46396
MB-5322	LumA	5.55435
MB-5324	LumA	5.62276
MB-5329	LumA	5.38136
MB-5330	LumA	5.14829
MB-5331	LumA	5.81224
MB-5334	LumA	5.37292
MB-5358	LumA	5.63161
MB-5360	LumA	5.29429
MB-5361	LumA	5.16057
MB-5365	LumA	5.18856
MB-5369	LumA	5.32409
MB-5382	LumA	5.53854
MB-5383	LumA	5.3442
MB-5384	LumA	5.36527
MB-5388	LumA	5.034
MB-5389	LumA	5.33045
MB-5395	LumA	5.1049
MB-5397	LumA	5.55309
MB-5398	LumA	5.58536
MB-5399	LumA	5.48811
MB-5401	LumA	5.08971
MB-5402	LumA	5.15769
MB-5403	LumA	5.56096
MB-5404	LumA	5.1222
MB-5407	LumA	5.53952
MB-5410	LumA	5.24345
MB-5412	LumA	5.33877
MB-5422	LumA	5.35989
MB-5424	LumA	5.41924
MB-5425	LumA	5.27013
MB-5428	LumA	5.20939
MB-5429	LumA	5.54735
MB-5432	LumA	5.08092
MB-5433	LumA	5.56313
MB-5444	LumA	5.32306
MB-5451	LumA	5.36628
MB-5452	LumA	5.40674
MB-5455	LumA	5.24853
MB-5457	LumA	5.1223
MB-5464	LumA	5.68313
MB-5471	LumA	5.31086
MB-5472	LumA	5.07729
MB-5473	LumA	5.29708
MB-5478	LumA	5.26398
MB-5484	LumA	4.99246
MB-5489	LumA	5.56556
MB-5490	LumA	5.47385
MB-5492	LumA	6.38911
MB-5495	LumA	5.25906
MB-5499	LumA	5.75039
MB-5510	LumA	5.13884
MB-5514	LumA	5.51265
MB-5519	LumA	5.1537
MB-5520	LumA	5.27753
MB-5532	LumA	5.57635
MB-5541	LumA	5.55189
MB-5543	LumA	5.39142
MB-5550	LumA	5.32228
MB-5554	LumA	5.18486
MB-5563	LumA	5.1999
MB-5567	LumA	5.18873
MB-5571	LumA	5.21568
MB-5579	LumA	5.11102
MB-5580	LumA	5.59539
MB-5582	LumA	5.45587
MB-5583	LumA	5.6163
MB-5589	LumA	5.47196
MB-5591	LumA	5.48236
MB-5596	LumA	5.53616
MB-5597	LumA	5.35306
MB-5599	LumA	5.19752
MB-5601	LumA	4.95683
MB-5603	LumA	5.37628
MB-5614	LumA	5.65208
MB-5617	LumA	5.32479
MB-5620	LumA	5.65839
MB-5626	LumA	5.22027
MB-5629	LumA	5.0193
MB-5635	LumA	5.31096
MB-5638	LumA	5.07374
MB-5642	LumA	5.27687
MB-5645	LumA	5.03284
MB-5647	LumA	5.16662
MB-6001	LumA	5.61645
MB-6006	LumA	5.36631
MB-6012	LumA	5.13878
MB-6016	LumA	5.24629
MB-6017	LumA	5.59785
MB-6018	LumA	5.40244
MB-6021	LumA	5.63417
MB-6024	LumA	5.41915
MB-6029	LumA	5.41382
MB-6030	LumA	5.4645
MB-6050	LumA	5.29217
MB-6051	LumA	5.70012
MB-6065	LumA	5.49097
MB-6069	LumA	5.0436
MB-6071	LumA	5.18385
MB-6083	LumA	5.28538
MB-6097	LumA	5.03926
MB-6108	LumA	5.14177
MB-6118	LumA	5.25703
MB-6124	LumA	5.08454
MB-6133	LumA	5.74287
MB-6149	LumA	5.2115
MB-6163	LumA	5.29118
MB-6167	LumA	5.3274
MB-6168	LumA	5.50741
MB-6171	LumA	5.31577
MB-6179	LumA	5.19163
MB-6181	LumA	5.14886
MB-6185	LumA	5.6251
MB-6190	LumA	5.34636
MB-6195	LumA	5.64301
MB-6200	LumA	5.05211
MB-6207	LumA	5.17617
MB-6211	LumA	5.21129
MB-6212	LumA	5.7213
MB-6214	LumA	5.24994
MB-6218	LumA	5.4527
MB-6225	LumA	5.34999
MB-6229	LumA	5.27284
MB-6232	LumA	4.99894
MB-6238	LumA	5.33829
MB-6253	LumA	5.11349
MB-6256	LumA	5.55115
MB-6263	LumA	5.97733
MB-6271	LumA	5.49827
MB-6273	LumA	5.284
MB-6283	LumA	5.71351
MB-6286	LumA	5.50667
MB-6297	LumA	4.84356
MB-6308	LumA	5.28292
MB-6328	LumA	5.32494
MB-7001	LumA	5.2554
MB-7004	LumA	5.45139
MB-7006	LumA	5.52514
MB-7010	LumA	5.37544
MB-7013	LumA	5.17754
MB-7029	LumA	5.79701
MB-7032	LumA	5.44067
MB-7034	LumA	5.24374
MB-7037	LumA	5.70539
MB-7040	LumA	5.31684
MB-7041	LumA	6.05433
MB-7053	LumA	5.26705
MB-7056	LumA	5.10692
MB-7060	LumA	5.23198
MB-7062	LumA	5.50412
MB-7063	LumA	5.09338
MB-7076	LumA	5.27993
MB-7077	LumA	5.31916
MB-7080	LumA	5.17821
MB-7091	LumA	5.48228
MB-7093	LumA	5.49131
MB-7095	LumA	5.37094
MB-7096	LumA	5.40797
MB-7101	LumA	5.24305
MB-7106	LumA	5.84704
MB-7107	LumA	5.45419
MB-7113	LumA	5.1819
MB-7118	LumA	5.07243
MB-7123	LumA	5.31886
MB-7124	LumA	5.26989
MB-7128	LumA	5.34625
MB-7137	LumA	5.32172
MB-7141	LumA	5.52142
MB-7161	LumA	5.09164
MB-7162	LumA	5.38436
MB-7163	LumA	5.5618
MB-7164	LumA	5.12493
MB-7168	LumA	5.14926
MB-7170	LumA	5.17381
MB-7173	LumA	5.43947
MB-7176	LumA	5.09976
MB-7185	LumA	5.4373
MB-7195	LumA	5.40264
MB-7212	LumA	5.18556
MB-7217	LumA	6.07258
MB-7218	LumA	5.18126
MB-7219	LumA	5.15264
MB-7229	LumA	5.15512
MB-7230	LumA	5.13835
MB-7231	LumA	5.458
MB-7232	LumA	5.38999
MB-7235	LumA	5.36062
MB-7243	LumA	5.15572
MB-7244	LumA	5.17
MB-7249	LumA	5.38553
MB-7254	LumA	5.17725
MB-7268	LumA	5.4374
MB-7276	LumA	5.13171
MB-7277	LumA	5.06665
MB-7278	LumA	5.31314
MB-7280	LumA	5.18494
MB-7284	LumA	4.99894
MB-7293	LumA	5.17105
MB-7295	LumA	5.15126
MB-0005	LumB	4.85454
MB-0006	LumB	5.22206
MB-0008	LumB	5.386
MB-0010	LumB	5.15443
MB-0014	LumB	6.10381
MB-0028	LumB	5.21272
MB-0039	LumB	5.51812
MB-0053	LumB	5.47433
MB-0054	LumB	5.2501
MB-0056	LumB	5.61552
MB-0060	LumB	4.92137
MB-0064	LumB	5.42065
MB-0066	LumB	5.51386
MB-0083	LumB	5.97795
MB-0093	LumB	5.31617
MB-0095	LumB	5.16895
MB-0102	LumB	5.25394
MB-0107	LumB	5.12853
MB-0119	LumB	4.91517
MB-0120	LumB	5.05008
MB-0123	LumB	5.17253
MB-0125	LumB	5.1934
MB-0134	LumB	5.29044
MB-0135	LumB	5.32774
MB-0140	LumB	5.11779
MB-0144	LumB	5.19037
MB-0146	LumB	5.1259
MB-0151	LumB	5.36457
MB-0167	LumB	5.10252
MB-0173	LumB	5.36265
MB-0178	LumB	5.18753
MB-0193	LumB	5.07856
MB-0195	LumB	4.99697
MB-0197	LumB	5.10541
MB-0198	LumB	5.066
MB-0215	LumB	5.20372
MB-0218	LumB	7.29045
MB-0225	LumB	10.7143
MB-0234	LumB	5.31314
MB-0242	LumB	5.12675
MB-0243	LumB	5.40716
MB-0261	LumB	5.11402
MB-0268	LumB	5.07494
MB-0270	LumB	5.15123
MB-0272	LumB	5.09542
MB-0287	LumB	5.05902
MB-0291	LumB	5.2484
MB-0304	LumB	5.09509
MB-0311	LumB	5.07694
MB-0312	LumB	5.5124
MB-0313	LumB	5.0529
MB-0319	LumB	5.40883
MB-0325	LumB	4.93464
MB-0328	LumB	5.24895
MB-0336	LumB	5.08776
MB-0339	LumB	4.95433
MB-0349	LumB	5.23595
MB-0360	LumB	5.25478
MB-0363	LumB	5.47994
MB-0368	LumB	5.39709
MB-0369	LumB	5.27942
MB-0370	LumB	5.23232
MB-0371	LumB	5.30419
MB-0373	LumB	5.17737
MB-0374	LumB	5.19626
MB-0380	LumB	5.13932
MB-0383	LumB	5.46608
MB-0384	LumB	5.17549
MB-0385	LumB	8.51455
MB-0389	LumB	5.0317
MB-0398	LumB	4.93102
MB-0406	LumB	5.19318
MB-0412	LumB	5.19071
MB-0429	LumB	5.47361
MB-0434	LumB	5.23217
MB-0437	LumB	5.2326
MB-0439	LumB	5.16892
MB-0440	LumB	5.2312
MB-0444	LumB	5.22762
MB-0452	LumB	5.39251
MB-0455	LumB	4.87038
MB-0459	LumB	5.18467
MB-0465	LumB	5.3043
MB-0469	LumB	5.26218
MB-0472	LumB	5.56001
MB-0474	LumB	4.75992
MB-0483	LumB	5.24664
MB-0492	LumB	5.24305
MB-0514	LumB	5.35857
MB-0526	LumB	5.0867
MB-0532	LumB	5.15245
MB-0536	LumB	4.98657
MB-0544	LumB	5.34618
MB-0550	LumB	5.25975
MB-0569	LumB	4.9856
MB-0570	LumB	5.18878
MB-0576	LumB	5.30027
MB-0577	LumB	5.23449
MB-0579	LumB	4.91166
MB-0584	LumB	5.14258
MB-0585	LumB	5.10912
MB-0589	LumB	5.22846
MB-0590	LumB	5.08335
MB-0591	LumB	5.04681
MB-0594	LumB	5.12704
MB-0598	LumB	5.27293
MB-0601	LumB	5.14302
MB-0606	LumB	5.21544
MB-0611	LumB	5.31901
MB-0616	LumB	6.49202
MB-0618	LumB	5.71217
MB-0626	LumB	5.49067
MB-0630	LumB	5.97938
MB-0637	LumB	5.20891
MB-0646	LumB	5.20708
MB-0877	LumB	5.07856
MB-0882	LumB	5.55024
MB-0884	LumB	4.8501
MB-0895	LumB	5.34037
MB-2613	LumB	5.21952
MB-2617	LumB	5.16552
MB-2618	LumB	5.44209
MB-2626	LumB	5.4497
MB-2629	LumB	5.35765
MB-2634	LumB	5.23576
MB-2642	LumB	5.0764
MB-2686	LumB	4.9612
MB-2705	LumB	5.0024
MB-2708	LumB	5.46749
MB-2728	LumB	5.32869
MB-2730	LumB	5.29238
MB-2735	LumB	5.15853
MB-2760	LumB	5.45411
MB-2763	LumB	4.85527
MB-2767	LumB	5.44748
MB-2769	LumB	5.34065
MB-2772	LumB	5.61807
MB-2774	LumB	5.50353
MB-2781	LumB	5.50804
MB-2793	LumB	5.00871
MB-2803	LumB	5.36221
MB-2814	LumB	5.56637
MB-2844	LumB	4.90055
MB-2853	LumB	5.85799
MB-2858	LumB	4.99136
MB-2901	LumB	5.0436
MB-2919	LumB	5.44936
MB-2931	LumB	5.30248
MB-2932	LumB	5.44837
MB-2939	LumB	5.332
MB-2953	LumB	5.05947
MB-2954	LumB	5.23651
MB-2983	LumB	5.21935
MB-2984	LumB	5.16542
MB-3007	LumB	5.05264
MB-3016	LumB	5.25798
MB-3028	LumB	5.12882
MB-3050	LumB	5.26877
MB-3060	LumB	5.56929
MB-3083	LumB	5.44651
MB-3092	LumB	5.03168
MB-3103	LumB	5.27632
MB-3181	LumB	5.20858
MB-3235	LumB	5.65524
MB-3253	LumB	5.27859
MB-3266	LumB	5.06665
MB-3272	LumB	5.34373
MB-3275	LumB	5.12919
MB-3300	LumB	5.3642
MB-3301	LumB	5.39059
MB-3303	LumB	5.46376
MB-3350	LumB	5.44197
MB-3357	LumB	5.19216
MB-3360	LumB	5.25912
MB-3361	LumB	5.38254
MB-3371	LumB	5.19318
MB-3382	LumB	5.15001
MB-3388	LumB	5.09914
MB-3389	LumB	5.66148
MB-3402	LumB	5.38234
MB-3417	LumB	6.16133
MB-3436	LumB	5.1412
MB-3437	LumB	5.03465
MB-3487	LumB	5.08788
MB-3490	LumB	4.96046
MB-3492	LumB	5.25947
MB-3506	LumB	5.24248
MB-3525	LumB	5.03978
MB-3600	LumB	5.04738
MB-3614	LumB	5.15475
MB-3754	LumB	5.06492
MB-3824	LumB	5.34904
MB-3838	LumB	5.15902
MB-3840	LumB	5.28144
MB-3842	LumB	5.54501
MB-4004	LumB	5.27434
MB-4008	LumB	5.43099
MB-4017	LumB	6.04926
MB-4139	LumB	5.25146
MB-4148	LumB	5.24581
MB-4154	LumB	4.99905
MB-4213	LumB	5.19299
MB-4233	LumB	4.99053
MB-4274	LumB	5.18413
MB-4318	LumB	5.33208
MB-4339	LumB	5.47067
MB-4353	LumB	5.10587
MB-4591	LumB	5.16199
MB-4598	LumB	4.90998
MB-4602	LumB	5.38497
MB-4618	LumB	5.3651
MB-4630	LumB	5.21373
MB-4639	LumB	5.23049
MB-4642	LumB	5.44401
MB-4644	LumB	5.1984
MB-4648	LumB	5.15515
MB-4649	LumB	5.19666
MB-4651	LumB	5.04175
MB-4654	LumB	5.31851
MB-4669	LumB	5.57226
MB-4671	LumB	4.98086
MB-4673	LumB	6.28639
MB-4685	LumB	5.1654
MB-4688	LumB	5.43734
MB-4702	LumB	5.58736
MB-4723	LumB	5.622
MB-4737	LumB	5.45651
MB-4741	LumB	7.22111
MB-4744	LumB	4.87965
MB-4750	LumB	5.5347
MB-4767	LumB	5.30171
MB-4791	LumB	5.27105
MB-4796	LumB	5.13862
MB-4802	LumB	5.04075
MB-4818	LumB	5.37198
MB-4828	LumB	5.42851
MB-4829	LumB	5.98585
MB-4834	LumB	6.37261
MB-4838	LumB	9.63589
MB-4839	LumB	5.41476
MB-4846	LumB	4.93981
MB-4862	LumB	4.91745
MB-4873	LumB	4.9787
MB-4900	LumB	5.21626
MB-4908	LumB	5.08568
MB-4912	LumB	5.18433
MB-4925	LumB	5.39764
MB-4930	LumB	5.20372
MB-4934	LumB	5.12139
MB-4937	LumB	5.04646
MB-4944	LumB	5.0117
MB-4949	LumB	4.96766
MB-4956	LumB	5.35259
MB-4957	LumB	5.20336
MB-4966	LumB	5.41432
MB-4970	LumB	5.19956
MB-4991	LumB	5.28625
MB-4994	LumB	4.98369
MB-4998	LumB	5.16036
MB-5014	LumB	5.17059
MB-5033	LumB	5.39857
MB-5039	LumB	5.23105
MB-5040	LumB	5.23078
MB-5044	LumB	5.38482
MB-5049	LumB	5.22712
MB-5060	LumB	5.22027
MB-5061	LumB	5.21729
MB-5062	LumB	5.35777
MB-5078	LumB	5.41303
MB-5097	LumB	5.34209
MB-5101	LumB	5.27361
MB-5107	LumB	4.99782
MB-5116	LumB	5.19598
MB-5121	LumB	5.38653
MB-5124	LumB	5.30368
MB-5127	LumB	5.16906
MB-5139	LumB	5.28758
MB-5144	LumB	5.38116
MB-5160	LumB	5.53796
MB-5166	LumB	5.2565
MB-5167	LumB	5.37071
MB-5169	LumB	5.26591
MB-5200	LumB	5.2587
MB-5211	LumB	5.46617
MB-5212	LumB	5.02073
MB-5215	LumB	5.20716
MB-5218	LumB	5.19695
MB-5226	LumB	5.21737
MB-5228	LumB	5.28132
MB-5233	LumB	5.3455
MB-5239	LumB	5.41077
MB-5243	LumB	5.31646
MB-5244	LumB	5.47297
MB-5260	LumB	5.68133
MB-5261	LumB	5.3323
MB-5266	LumB	5.08321
MB-5271	LumB	5.17955
MB-5273	LumB	5.21865
MB-5288	LumB	5.15422
MB-5291	LumB	5.42339
MB-5292	LumB	5.29013
MB-5317	LumB	5.40548
MB-5318	LumB	5.40705
MB-5328	LumB	5.08291
MB-5338	LumB	5.0024
MB-5341	LumB	5.05203
MB-5347	LumB	5.0461
MB-5370	LumB	5.62549
MB-5373	LumB	5.29393
MB-5377	LumB	5.04984
MB-5386	LumB	5.8338
MB-5393	LumB	5.11607
MB-5396	LumB	5.17059
MB-5406	LumB	5.07494
MB-5414	LumB	5.13212
MB-5418	LumB	5.21586
MB-5434	LumB	4.97487
MB-5435	LumB	5.31636
MB-5447	LumB	6.09149
MB-5454	LumB	5.30152
MB-5459	LumB	5.21545
MB-5463	LumB	5.36593
MB-5475	LumB	4.99303
MB-5477	LumB	5.15223
MB-5481	LumB	7.64096
MB-5485	LumB	4.86891
MB-5486	LumB	5.1115
MB-5491	LumB	5.05629
MB-5493	LumB	5.60749
MB-5497	LumB	5.20648
MB-5502	LumB	5.02188
MB-5505	LumB	5.19427
MB-5518	LumB	5.09781
MB-5521	LumB	5.07524
MB-5525	LumB	5.2762
MB-5540	LumB	5.17496
MB-5552	LumB	5.24646
MB-5553	LumB	5.57393
MB-5556	LumB	5.17498
MB-5562	LumB	5.35535
MB-5575	LumB	5.13837
MB-5576	LumB	5.03504
MB-5590	LumB	5.3502
MB-5592	LumB	5.16958
MB-5604	LumB	5.07493
MB-5605	LumB	4.9058
MB-5613	LumB	5.25931
MB-5622	LumB	4.96528
MB-5623	LumB	5.38286
MB-5628	LumB	5.10043
MB-5632	LumB	5.10281
MB-5636	LumB	5.26725
MB-5641	LumB	5.22065
MB-5646	LumB	5.16841
MB-5653	LumB	5.112
MB-5654	LumB	4.9477
MB-6008	LumB	5.28301
MB-6010	LumB	5.25407
MB-6011	LumB	5.75334
MB-6022	LumB	5.35685
MB-6026	LumB	4.93981
MB-6053	LumB	5.40568
MB-6060	LumB	5.09884
MB-6075	LumB	5.50342
MB-6079	LumB	5.6404
MB-6080	LumB	5.36307
MB-6135	LumB	5.05169
MB-6138	LumB	5.0586
MB-6141	LumB	5.42454
MB-6145	LumB	5.64315
MB-6150	LumB	5.57665
MB-6154	LumB	5.50101
MB-6164	LumB	5.35534
MB-6183	LumB	5.15063
MB-6189	LumB	5.5834
MB-6192	LumB	5.19943
MB-6201	LumB	5.37975
MB-6217	LumB	5.12691
MB-6233	LumB	5.28758
MB-6254	LumB	5.13631
MB-6257	LumB	5.30572
MB-6281	LumB	5.12493
MB-6284	LumB	5.13542
MB-6287	LumB	5.21012
MB-6288	LumB	5.26803
MB-6300	LumB	5.19911
MB-6302	LumB	5.40608
MB-6306	LumB	5.43971
MB-6312	LumB	5.55198
MB-6317	LumB	5.18349
MB-6322	LumB	5.09039
MB-6327	LumB	5.30032
MB-6329	LumB	5.19606
MB-6344	LumB	4.91733
MB-6346	LumB	5.16544
MB-7000	LumB	5.78983
MB-7002	LumB	5.03392
MB-7005	LumB	5.46182
MB-7011	LumB	5.06875
MB-7015	LumB	5.20558
MB-7019	LumB	5.29026
MB-7022	LumB	5.10373
MB-7024	LumB	5.49086
MB-7026	LumB	5.297
MB-7028	LumB	5.34436
MB-7042	LumB	5.32478
MB-7065	LumB	5.17177
MB-7072	LumB	5.06163
MB-7075	LumB	5.68407
MB-7083	LumB	5.35786
MB-7086	LumB	5.30474
MB-7094	LumB	5.1844
MB-7097	LumB	5.32138
MB-7099	LumB	5.29005
MB-7100	LumB	5.02698
MB-7102	LumB	5.32513
MB-7109	LumB	5.28056
MB-7112	LumB	5.29026
MB-7116	LumB	5.59505
MB-7130	LumB	5.25819
MB-7131	LumB	5.25113
MB-7132	LumB	5.20997
MB-7133	LumB	9.18586
MB-7138	LumB	5.32413
MB-7140	LumB	5.34079
MB-7142	LumB	5.11576
MB-7144	LumB	5.16885
MB-7147	LumB	5.07012
MB-7149	LumB	5.41127
MB-7150	LumB	5.3004
MB-7157	LumB	5.39933
MB-7171	LumB	5.28843
MB-7172	LumB	4.97069
MB-7174	LumB	5.34184
MB-7181	LumB	6.80942
MB-7186	LumB	5.23223
MB-7189	LumB	5.31058
MB-7193	LumB	5.11388
MB-7194	LumB	4.93528
MB-7197	LumB	5.10285
MB-7199	LumB	5.16769
MB-7200	LumB	5.33598
MB-7216	LumB	5.72313
MB-7220	LumB	5.39647
MB-7226	LumB	5.09238
MB-7234	LumB	5.25243
MB-7236	LumB	5.23887
MB-7241	LumB	5.12789
MB-7253	LumB	4.99113
MB-7263	LumB	5.02385
MB-7266	LumB	5.34393
MB-7283	LumB	5.22855
MB-7286	LumB	5.35894
MB-7287	LumB	5.01518
MB-7288	LumB	5.17073
MB-7292	LumB	5.08148
MB-7294	LumB	5.19481
MB-7296	LumB	5.11349
MB-7297	LumB	5.20701
MB-7298	LumB	5.59207
MB-7299	LumB	5.48803
MB-2778	NC	5.34307
MB-4224	NC	5.12965
MB-4697	NC	5.46617
MB-5339	NC	5.07945
MB-6077	NC	5.60635
MB-7237	NC	5.28745
MB-0050	Normal	5.57512
MB-0101	Normal	5.07394
MB-0116	Normal	5.45623
MB-0127	Normal	5.45551
MB-0171	Normal	5.69238
MB-0189	Normal	5.35919
MB-0205	Normal	6.11709
MB-0228	Normal	5.36469
MB-0244	Normal	5.18162
MB-0253	Normal	5.53276
MB-0280	Normal	4.99321
MB-0288	Normal	5.58117
MB-0294	Normal	5.50347
MB-0305	Normal	5.08148
MB-0318	Normal	5.42015
MB-0342	Normal	5.97917
MB-0343	Normal	5.18153
MB-0344	Normal	5.49611
MB-0375	Normal	5.29228
MB-0388	Normal	5.20895
MB-0392	Normal	5.11518
MB-0426	Normal	5.2257
MB-0458	Normal	5.4732
MB-0482	Normal	6.4122
MB-0487	Normal	5.47556
MB-0496	Normal	5.60962
MB-0508	Normal	5.33437
MB-0510	Normal	5.238
MB-0524	Normal	5.26693
MB-0531	Normal	5.56039
MB-0542	Normal	5.21297
MB-0545	Normal	5.33473
MB-0551	Normal	5.83166
MB-0578	Normal	5.61175
MB-0588	Normal	5.91567
MB-0597	Normal	5.57135
MB-0615	Normal	5.73457
MB-0619	Normal	5.30602
MB-0623	Normal	5.80607
MB-0628	Normal	5.05348
MB-0638	Normal	5.86739
MB-0640	Normal	5.62446
MB-0655	Normal	5.04952
MB-0659	Normal	5.06739
MB-0662	Normal	4.85393
MB-0872	Normal	5.28771
MB-0897	Normal	5.19366
MB-2744	Normal	7.11061
MB-2754	Normal	5.22945
MB-2815	Normal	5.71759
MB-2900	Normal	5.2761
MB-3085	Normal	5.5609
MB-3295	Normal	6.37704
MB-3429	Normal	5.83801
MB-3452	Normal	5.34771
MB-3526	Normal	5.11993
MB-3536	Normal	5.33037
MB-4059	Normal	5.41335
MB-4362	Normal	5.18825
MB-4375	Normal	5.18011
MB-4381	Normal	5.1405
MB-4484	Normal	5.3531
MB-4603	Normal	5.31262
MB-4653	Normal	5.48837
MB-4695	Normal	5.94486
MB-4712	Normal	5.3412
MB-4718	Normal	6.09214
MB-4738	Normal	6.15716
MB-4743	Normal	5.47479
MB-4746	Normal	5.65164
MB-4782	Normal	5.49958
MB-4784	Normal	5.82493
MB-4798	Normal	5.13734
MB-4814	Normal	5.347
MB-4871	Normal	5.21504
MB-4887	Normal	5.11267
MB-4897	Normal	6.18228
MB-4978	Normal	6.04306
MB-5019	Normal	5.09334
MB-5058	Normal	6.04203
MB-5081	Normal	5.52209
MB-5110	Normal	5.59313
MB-5113	Normal	5.65877
MB-5145	Normal	5.41972
MB-5150	Normal	6.36175
MB-5154	Normal	5.54131
MB-5155	Normal	5.26901
MB-5157	Normal	5.42745
MB-5161	Normal	5.89554
MB-5164	Normal	5.64857
MB-5171	Normal	5.22638
MB-5178	Normal	5.42062
MB-5214	Normal	5.22065
MB-5238	Normal	5.29704
MB-5277	Normal	5.08884
MB-5278	Normal	5.23532
MB-5280	Normal	5.50593
MB-5308	Normal	6.0843
MB-5326	Normal	5.3627
MB-5345	Normal	5.37142
MB-5351	Normal	5.25779
MB-5364	Normal	5.4985
MB-5368	Normal	4.95781
MB-5453	Normal	5.82778
MB-5533	Normal	5.5893
MB-5640	Normal	6.11144
MB-5652	Normal	6.34872
MB-5656	Normal	5.33182
MB-6014	Normal	5.386
MB-6019	Normal	5.19324
MB-6023	Normal	5.80055
MB-6042	Normal	5.46751
MB-6059	Normal	5.28056
MB-6063	Normal	4.9824
MB-6082	Normal	6.01706
MB-6092	Normal	5.67973
MB-6101	Normal	5.14612
MB-6103	Normal	5.56666
MB-6107	Normal	5.32891
MB-6125	Normal	5.52636
MB-6194	Normal	5.11157
MB-6204	Normal	5.38322
MB-6208	Normal	5.08454
MB-6226	Normal	4.97743
MB-6231	Normal	5.12934
MB-6234	Normal	5.8338
MB-6239	Normal	5.75426
MB-6319	Normal	5.9429
MB-7003	Normal	5.23303
MB-7057	Normal	5.30421
MB-7058	Normal	5.45409
MB-7061	Normal	5.15301
MB-7074	Normal	5.55698
MB-7085	Normal	5.20085
MB-7127	Normal	5.28024
MB-7187	Normal	5.17539
MB-7227	Normal	5.25306
MB-7228	Normal	5.53819
MB-7264	Normal	5.35545
MB-7289	Normal	5.26607
MB-0000	claudin-low	6.55686
MB-0022	claudin-low	5.7819
MB-0045	claudin-low	5.22126
MB-0048	claudin-low	5.27294
MB-0081	claudin-low	5.22318
MB-0108	claudin-low	6.1063
MB-0128	claudin-low	5.53758
MB-0155	claudin-low	5.94114
MB-0157	claudin-low	4.99829
MB-0164	claudin-low	5.36429
MB-0168	claudin-low	5.18736
MB-0174	claudin-low	5.2941
MB-0179	claudin-low	5.35699
MB-0192	claudin-low	5.56003
MB-0206	claudin-low	5.14803
MB-0209	claudin-low	5.77825
MB-0211	claudin-low	5.25635
MB-0220	claudin-low	5.85463
MB-0222	claudin-low	5.5652
MB-0238	claudin-low	5.1661
MB-0241	claudin-low	5.067
MB-0265	claudin-low	5.58587
MB-0269	claudin-low	5.03507
MB-0275	claudin-low	5.52951
MB-0279	claudin-low	5.60833
MB-0282	claudin-low	5.53662
MB-0284	claudin-low	5.7208
MB-0285	claudin-low	7.16773
MB-0286	claudin-low	5.57112
MB-0289	claudin-low	6.29934
MB-0293	claudin-low	5.37455
MB-0303	claudin-low	5.38949
MB-0307	claudin-low	5.22672
MB-0352	claudin-low	5.25414
MB-0354	claudin-low	5.18134
MB-0365	claudin-low	5.26396
MB-0367	claudin-low	5.14679
MB-0391	claudin-low	5.37837
MB-0393	claudin-low	5.3923
MB-0400	claudin-low	4.94076
MB-0401	claudin-low	5.4011
MB-0402	claudin-low	5.89194
MB-0414	claudin-low	5.20413
MB-0420	claudin-low	5.25299
MB-0424	claudin-low	6.77677
MB-0442	claudin-low	5.66121
MB-0443	claudin-low	5.46468
MB-0446	claudin-low	5.0939
MB-0460	claudin-low	5.99905
MB-0462	claudin-low	5.23681
MB-0470	claudin-low	9.9766
MB-0476	claudin-low	6.46317
MB-0478	claudin-low	6.17047
MB-0489	claudin-low	5.38577
MB-0494	claudin-low	5.22209
MB-0495	claudin-low	5.29329
MB-0502	claudin-low	5.2123
MB-0519	claudin-low	5.05899
MB-0527	claudin-low	6.08226
MB-0534	claudin-low	6.52064
MB-0537	claudin-low	6.40459
MB-0540	claudin-low	5.42398
MB-0558	claudin-low	5.25829
MB-0573	claudin-low	5.2902
MB-0608	claudin-low	5.47477
MB-0610	claudin-low	5.28662
MB-0613	claudin-low	5.26456
MB-0617	claudin-low	5.26361
MB-0620	claudin-low	6.09052
MB-0627	claudin-low	5.32145
MB-0634	claudin-low	5.39714
MB-0641	claudin-low	5.61364
MB-0644	claudin-low	6.25378
MB-0656	claudin-low	5.43743
MB-0657	claudin-low	5.95256
MB-0658	claudin-low	5.05629
MB-0893	claudin-low	5.52987
MB-0906	claudin-low	5.2565
MB-2556	claudin-low	5.42035
MB-2616	claudin-low	5.20739
MB-2643	claudin-low	5.16736
MB-2724	claudin-low	5.24419
MB-2758	claudin-low	5.21695
MB-2764	claudin-low	5.79488
MB-2765	claudin-low	5.59119
MB-2795	claudin-low	5.49099
MB-2796	claudin-low	5.67054
MB-2821	claudin-low	5.48625
MB-2823	claudin-low	5.72468
MB-2833	claudin-low	5.4458
MB-2845	claudin-low	5.35113
MB-2850	claudin-low	5.32641
MB-2857	claudin-low	5.27261
MB-2895	claudin-low	5.33193
MB-2896	claudin-low	5.09678
MB-2904	claudin-low	5.16641
MB-2957	claudin-low	5.59369
MB-2963	claudin-low	5.19235
MB-2993	claudin-low	5.78254
MB-3001	claudin-low	5.52759
MB-3006	claudin-low	5.82317
MB-3013	claudin-low	5.37234
MB-3062	claudin-low	6.0433
MB-3067	claudin-low	5.30514
MB-3271	claudin-low	5.4216
MB-3292	claudin-low	5.64992
MB-3367	claudin-low	4.98476
MB-3383	claudin-low	5.16488
MB-3395	claudin-low	5.39366
MB-3459	claudin-low	5.20598
MB-3476	claudin-low	5.1871
MB-3479	claudin-low	5.492
MB-3567	claudin-low	5.11058
MB-3582	claudin-low	5.18237
MB-3702	claudin-low	5.05933
MB-3707	claudin-low	5.77355
MB-3752	claudin-low	5.1812
MB-3865	claudin-low	5.85083
MB-4005	claudin-low	5.28948
MB-4416	claudin-low	5.18878
MB-4622	claudin-low	5.15729
MB-4696	claudin-low	5.25734
MB-4711	claudin-low	5.30507
MB-4733	claudin-low	5.35787
MB-4859	claudin-low	5.13091
MB-4865	claudin-low	5.00251
MB-4876	claudin-low	5.26734
MB-4888	claudin-low	5.41746
MB-4893	claudin-low	5.23216
MB-4904	claudin-low	5.27942
MB-4931	claudin-low	5.48444
MB-4942	claudin-low	5.04952
MB-5017	claudin-low	5.22805
MB-5041	claudin-low	5.02543
MB-5052	claudin-low	5.12839
MB-5065	claudin-low	5.16714
MB-5073	claudin-low	6.19506
MB-5100	claudin-low	4.95209
MB-5162	claudin-low	5.02516
MB-5175	claudin-low	5.57906
MB-5176	claudin-low	5.20224
MB-5177	claudin-low	5.03613
MB-5222	claudin-low	4.91039
MB-5223	claudin-low	5.19244
MB-5272	claudin-low	5.30797
MB-5296	claudin-low	5.3198
MB-5311	claudin-low	5.54604
MB-5323	claudin-low	5.174
MB-5348	claudin-low	5.16247
MB-5350	claudin-low	5.2841
MB-5392	claudin-low	5.22781
MB-5405	claudin-low	5.07245
MB-5408	claudin-low	5.23912
MB-5431	claudin-low	5.5765
MB-5440	claudin-low	5.26597
MB-5450	claudin-low	5.23425
MB-5474	claudin-low	5.69717
MB-5527	claudin-low	5.23473
MB-5531	claudin-low	4.92015
MB-5534	claudin-low	5.68476
MB-5548	claudin-low	5.05566
MB-5565	claudin-low	5.51844
MB-5572	claudin-low	4.91382
MB-5577	claudin-low	5.16555
MB-5588	claudin-low	5.25396
MB-5616	claudin-low	5.26596
MB-5633	claudin-low	5.25151
MB-5651	claudin-low	5.10263
MB-6036	claudin-low	5.37904
MB-6052	claudin-low	5.50749
MB-6055	claudin-low	4.85454
MB-6062	claudin-low	4.9824
MB-6143	claudin-low	5.53044
MB-6144	claudin-low	5.11137
MB-6147	claudin-low	5.78851
MB-6187	claudin-low	5.82115
MB-6188	claudin-low	5.17695
MB-6228	claudin-low	5.28042
MB-6272	claudin-low	5.06595
MB-6305	claudin-low	5.10996
MB-7008	claudin-low	5.35961
MB-7017	claudin-low	5.33245
MB-7023	claudin-low	5.21583
MB-7025	claudin-low	5.00512
MB-7043	claudin-low	5.55508
MB-7044	claudin-low	6.43828
MB-7052	claudin-low	5.22936
MB-7054	claudin-low	5.23466
MB-7078	claudin-low	4.98692
MB-7079	claudin-low	5.7893
MB-7081	claudin-low	5.15401
MB-7089	claudin-low	4.85454
MB-7104	claudin-low	5.23466
MB-7121	claudin-low	5.2817
MB-7158	claudin-low	5.00512
MB-7201	claudin-low	5.27427
MB-7215	claudin-low	5.29627
MB-7285	claudin-low	5.47847
MB-7291	claudin-low	5.34586

## Sheet: ATP1B1
Sample Id	Pam50 + Claudin-low subtype	ATP1B1: mRNA expression (microarray)
MB-0062	Basal	9.17723
MB-0100	Basal	8.9922
MB-0109	Basal	9.35129
MB-0115	Basal	10.6255
MB-0149	Basal	8.71749
MB-0150	Basal	10.6108
MB-0163	Basal	10.4221
MB-0191	Basal	8.12008
MB-0200	Basal	9.56073
MB-0201	Basal	10.4758
MB-0214	Basal	9.38927
MB-0259	Basal	10.117
MB-0278	Basal	9.29899
MB-0316	Basal	9.7157
MB-0340	Basal	9.71709
MB-0350	Basal	9.59845
MB-0372	Basal	9.17953
MB-0396	Basal	10.1811
MB-0464	Basal	9.03145
MB-0481	Basal	10.446
MB-0488	Basal	9.40653
MB-0500	Basal	9.6288
MB-0509	Basal	10.1717
MB-0516	Basal	10.0957
MB-0525	Basal	8.26911
MB-0581	Basal	7.71512
MB-0582	Basal	12.4612
MB-0639	Basal	10.1638
MB-0664	Basal	9.49206
MB-0869	Basal	9.78116
MB-0874	Basal	8.41789
MB-0901	Basal	8.25436
MB-2645	Basal	9.90171
MB-2718	Basal	10.447
MB-2753	Basal	7.53887
MB-2771	Basal	10.9805
MB-2827	Basal	8.14587
MB-2842	Basal	8.75444
MB-2846	Basal	10.1282
MB-2849	Basal	8.7825
MB-2912	Basal	11.6345
MB-2917	Basal	10.647
MB-3014	Basal	10.6566
MB-3046	Basal	9.05186
MB-3057	Basal	10.4496
MB-3058	Basal	9.71276
MB-3063	Basal	10.5261
MB-3123	Basal	8.54111
MB-3153	Basal	8.14231
MB-3165	Basal	9.20238
MB-3211	Basal	11.1661
MB-3218	Basal	8.50058
MB-3277	Basal	8.61511
MB-3297	Basal	8.06845
MB-3363	Basal	9.41204
MB-3396	Basal	8.89461
MB-3453	Basal	10.113
MB-3500	Basal	10.051
MB-3502	Basal	9.45539
MB-3706	Basal	9.28001
MB-4024	Basal	9.13462
MB-4146	Basal	8.51322
MB-4235	Basal	9.7047
MB-4254	Basal	9.60873
MB-4303	Basal	8.84436
MB-4332	Basal	9.83078
MB-4407	Basal	9.04578
MB-4408	Basal	8.4347
MB-4417	Basal	10.0744
MB-4426	Basal	8.91007
MB-4601	Basal	10.4178
MB-4621	Basal	10.3978
MB-4660	Basal	8.04857
MB-4663	Basal	10.732
MB-4679	Basal	9.59232
MB-4694	Basal	10.2394
MB-4707	Basal	10.0362
MB-4714	Basal	7.75813
MB-4715	Basal	9.10057
MB-4717	Basal	8.97894
MB-4732	Basal	9.65409
MB-4757	Basal	9.28666
MB-4758	Basal	10.0015
MB-4769	Basal	9.48106
MB-4792	Basal	9.41086
MB-4793	Basal	7.31914
MB-4809	Basal	8.24383
MB-4880	Basal	7.05351
MB-4881	Basal	9.97991
MB-4896	Basal	10.3623
MB-4911	Basal	10.8108
MB-4938	Basal	11.2723
MB-4945	Basal	8.84843
MB-4974	Basal	9.38349
MB-5054	Basal	9.17243
MB-5057	Basal	8.35294
MB-5070	Basal	10.2216
MB-5102	Basal	9.83448
MB-5114	Basal	9.61642
MB-5115	Basal	9.81999
MB-5126	Basal	8.40763
MB-5135	Basal	9.56235
MB-5138	Basal	9.65489
MB-5173	Basal	10.3016
MB-5188	Basal	10.0204
MB-5190	Basal	8.08252
MB-5199	Basal	7.91521
MB-5205	Basal	9.58148
MB-5208	Basal	12.3559
MB-5209	Basal	8.18952
MB-5225	Basal	9.28952
MB-5229	Basal	10.2698
MB-5232	Basal	9.17933
MB-5235	Basal	9.9221
MB-5236	Basal	9.87228
MB-5258	Basal	11.661
MB-5294	Basal	10.0013
MB-5295	Basal	8.68175
MB-5298	Basal	8.38898
MB-5299	Basal	7.30698
MB-5335	Basal	9.51918
MB-5346	Basal	8.8018
MB-5378	Basal	10.1169
MB-5390	Basal	9.71612
MB-5420	Basal	8.47796
MB-5421	Basal	7.72459
MB-5426	Basal	8.68391
MB-5427	Basal	8.13111
MB-5442	Basal	7.71595
MB-5458	Basal	8.59664
MB-5465	Basal	9.97274
MB-5468	Basal	7.87656
MB-5470	Basal	8.32983
MB-5482	Basal	8.70753
MB-5513	Basal	11.2907
MB-5526	Basal	8.72718
MB-5529	Basal	8.49701
MB-5530	Basal	9.46958
MB-5547	Basal	7.97896
MB-5551	Basal	8.38224
MB-5558	Basal	10.8591
MB-5559	Basal	10.4406
MB-5560	Basal	6.77062
MB-5566	Basal	8.57258
MB-5602	Basal	9.42849
MB-5624	Basal	9.72473
MB-5634	Basal	9.11793
MB-5655	Basal	7.88643
MB-6058	Basal	9.88772
MB-6068	Basal	9.70261
MB-6098	Basal	9.91845
MB-6122	Basal	9.95946
MB-6152	Basal	9.69221
MB-6157	Basal	8.79049
MB-6169	Basal	10.1977
MB-6178	Basal	10.6031
MB-6223	Basal	9.28482
MB-6237	Basal	9.8986
MB-6242	Basal	9.72572
MB-6245	Basal	7.61162
MB-6248	Basal	9.48815
MB-6251	Basal	10.7395
MB-6280	Basal	10.0095
MB-6336	Basal	8.74053
MB-6337	Basal	10.8213
MB-6363	Basal	8.49251
MB-7007	Basal	8.40903
MB-7009	Basal	9.069
MB-7012	Basal	9.34412
MB-7014	Basal	9.67802
MB-7030	Basal	8.87995
MB-7031	Basal	10.2191
MB-7036	Basal	10.019
MB-7038	Basal	10.531
MB-7039	Basal	9.5747
MB-7049	Basal	6.62021
MB-7055	Basal	10.1973
MB-7073	Basal	9.55856
MB-7084	Basal	9.45438
MB-7087	Basal	10.5631
MB-7090	Basal	9.70892
MB-7111	Basal	9.64204
MB-7114	Basal	9.56869
MB-7119	Basal	8.99978
MB-7122	Basal	9.12809
MB-7145	Basal	8.03756
MB-7151	Basal	8.37483
MB-7154	Basal	9.37986
MB-7155	Basal	8.26826
MB-7159	Basal	10.8761
MB-7165	Basal	10.5528
MB-7198	Basal	9.48547
MB-7205	Basal	10.1513
MB-7208	Basal	9.55927
MB-7225	Basal	10.4165
MB-7258	Basal	10.3769
MB-7267	Basal	8.99929
MB-7269	Basal	11.2332
MB-7270	Basal	10.4499
MB-0035	Her2	10.7771
MB-0079	Her2	8.48015
MB-0113	Her2	10.1971
MB-0129	Her2	10.5144
MB-0148	Her2	9.80488
MB-0152	Her2	8.45492
MB-0188	Her2	11.0134
MB-0221	Her2	8.37925
MB-0230	Her2	9.11548
MB-0249	Her2	10.5546
MB-0262	Her2	8.80409
MB-0264	Her2	10.4875
MB-0292	Her2	9.30475
MB-0314	Her2	9.08744
MB-0346	Her2	8.87314
MB-0361	Her2	8.78962
MB-0378	Her2	11.6163
MB-0381	Her2	10.1573
MB-0395	Her2	9.4186
MB-0399	Her2	9.12842
MB-0417	Her2	10.1009
MB-0418	Her2	8.74971
MB-0421	Her2	8.82102
MB-0436	Her2	9.72132
MB-0438	Her2	9.07991
MB-0453	Her2	10.6616
MB-0467	Her2	10.4598
MB-0479	Her2	11.2242
MB-0484	Her2	9.87697
MB-0506	Her2	7.89468
MB-0522	Her2	10.4262
MB-0552	Her2	8.93355
MB-0593	Her2	10.1079
MB-0643	Her2	9.61671
MB-0652	Her2	9.31121
MB-0653	Her2	10.0369
MB-0660	Her2	10.0461
MB-0663	Her2	8.77108
MB-2517	Her2	9.38575
MB-2632	Her2	9.80196
MB-2742	Her2	10.8052
MB-2792	Her2	9.78274
MB-2834	Her2	10.0875
MB-2847	Her2	8.55171
MB-2922	Her2	9.44317
MB-2923	Her2	10.3454
MB-2929	Her2	9.56644
MB-2964	Her2	8.34021
MB-3025	Her2	9.65582
MB-3031	Her2	8.65836
MB-3122	Her2	9.18855
MB-3329	Her2	10.8314
MB-3355	Her2	10.8159
MB-3386	Her2	8.95866
MB-3435	Her2	10.2934
MB-3466	Her2	10.3428
MB-3467	Her2	10.6657
MB-3470	Her2	9.97168
MB-3488	Her2	9.67909
MB-3497	Her2	10.5885
MB-3528	Her2	10.276
MB-3530	Her2	10.4944
MB-3556	Her2	9.01275
MB-3576	Her2	10.2485
MB-3606	Her2	10.0017
MB-3866	Her2	10.3626
MB-3978	Her2	9.15648
MB-4003	Her2	8.22698
MB-4010	Her2	8.9847
MB-4012	Her2	8.51904
MB-4015	Her2	9.86046
MB-4046	Her2	10.0619
MB-4079	Her2	8.85311
MB-4098	Her2	7.87377
MB-4119	Her2	8.68367
MB-4126	Her2	10.0943
MB-4127	Her2	8.18342
MB-4141	Her2	6.56442
MB-4145	Her2	9.70821
MB-4171	Her2	8.66133
MB-4189	Her2	5.4266
MB-4222	Her2	8.39203
MB-4236	Her2	8.82354
MB-4270	Her2	8.18049
MB-4276	Her2	10.358
MB-4278	Her2	10.313
MB-4281	Her2	7.62113
MB-4289	Her2	10.433
MB-4300	Her2	8.75227
MB-4317	Her2	7.08803
MB-4324	Her2	9.88381
MB-4331	Her2	10.1661
MB-4341	Her2	9.57442
MB-4343	Her2	9.22364
MB-4348	Her2	7.2763
MB-4350	Her2	8.64383
MB-4351	Her2	9.41791
MB-4354	Her2	7.5303
MB-4360	Her2	6.9039
MB-4395	Her2	9.06451
MB-4434	Her2	8.45816
MB-4548	Her2	7.97091
MB-4626	Her2	8.81107
MB-4640	Her2	8.68249
MB-4643	Her2	8.44624
MB-4667	Her2	7.6054
MB-4724	Her2	8.06799
MB-4725	Her2	10.537
MB-4731	Her2	8.63551
MB-4745	Her2	8.9395
MB-4763	Her2	9.67147
MB-4770	Her2	9.60525
MB-4836	Her2	8.12495
MB-4879	Her2	9.74687
MB-4886	Her2	9.39443
MB-4928	Her2	9.13818
MB-4929	Her2	10.5493
MB-4935	Her2	8.72065
MB-4952	Her2	8.82952
MB-4982	Her2	8.83629
MB-4993	Her2	9.51348
MB-5004	Her2	8.3916
MB-5008	Her2	7.58052
MB-5063	Her2	11.0663
MB-5072	Her2	8.13563
MB-5093	Her2	7.61268
MB-5120	Her2	9.73434
MB-5148	Her2	8.50397
MB-5172	Her2	8.97232
MB-5174	Her2	9.72549
MB-5213	Her2	8.36101
MB-5231	Her2	9.21309
MB-5259	Her2	9.47397
MB-5275	Her2	10.3163
MB-5312	Her2	9.34747
MB-5313	Her2	9.57165
MB-5315	Her2	8.42989
MB-5327	Her2	10.1727
MB-5332	Her2	9.20449
MB-5366	Her2	9.76446
MB-5381	Her2	8.34629
MB-5409	Her2	8.92097
MB-5411	Her2	7.72238
MB-5417	Her2	8.62455
MB-5441	Her2	7.26871
MB-5446	Her2	9.06661
MB-5483	Her2	11.2807
MB-5498	Her2	11.0657
MB-5511	Her2	8.37858
MB-5535	Her2	10.8518
MB-5549	Her2	8.88643
MB-5584	Her2	8.1375
MB-5593	Her2	9.16469
MB-6007	Her2	10.2559
MB-6039	Her2	9.18481
MB-6044	Her2	8.84877
MB-6047	Her2	8.85291
MB-6048	Her2	9.4519
MB-6049	Her2	9.76555
MB-6085	Her2	9.26755
MB-6100	Her2	10.0567
MB-6105	Her2	9.94229
MB-6113	Her2	8.79998
MB-6114	Her2	9.43038
MB-6116	Her2	10.5712
MB-6131	Her2	10.1099
MB-6146	Her2	9.52444
MB-6156	Her2	8.7837
MB-6160	Her2	8.52983
MB-6182	Her2	8.95808
MB-6184	Her2	9.29263
MB-6224	Her2	9.45558
MB-6246	Her2	9.07681
MB-6314	Her2	9.21825
MB-6318	Her2	9.23399
MB-6330	Her2	7.5657
MB-6334	Her2	8.87818
MB-6358	Her2	10.3961
MB-6359	Her2	10.1992
MB-7018	Her2	8.72386
MB-7020	Her2	10.4594
MB-7027	Her2	10.3451
MB-7035	Her2	9.31577
MB-7045	Her2	8.10062
MB-7046	Her2	10.3983
MB-7048	Her2	9.64666
MB-7050	Her2	10.5423
MB-7051	Her2	10.3464
MB-7059	Her2	9.66103
MB-7066	Her2	8.65414
MB-7067	Her2	9.00569
MB-7068	Her2	7.79496
MB-7069	Her2	8.78276
MB-7070	Her2	9.54878
MB-7071	Her2	9.44714
MB-7082	Her2	9.17215
MB-7088	Her2	9.04039
MB-7092	Her2	6.85664
MB-7115	Her2	7.27641
MB-7135	Her2	10.9341
MB-7143	Her2	9.02758
MB-7152	Her2	9.00794
MB-7153	Her2	12.7412
MB-7160	Her2	9.76276
MB-7167	Her2	11.2181
MB-7182	Her2	9.20759
MB-7196	Her2	9.95442
MB-7207	Her2	8.60501
MB-7233	Her2	10.7146
MB-7238	Her2	11.4259
MB-7250	Her2	9.01175
MB-7251	Her2	10.3919
MB-7252	Her2	8.00399
MB-7256	Her2	9.80752
MB-7260	Her2	11.331
MB-7262	Her2	7.64901
MB-7273	Her2	9.3213
MB-7275	Her2	10.5128
MB-7279	Her2	9.93931
MB-7281	Her2	8.24504
MB-0002	LumA	9.78978
MB-0036	LumA	9.45798
MB-0046	LumA	10.1973
MB-0068	LumA	10.6928
MB-0097	LumA	10.5818
MB-0106	LumA	10.1415
MB-0111	LumA	11.391
MB-0112	LumA	10.4639
MB-0114	LumA	11.7878
MB-0117	LumA	10.4327
MB-0121	LumA	10.4566
MB-0122	LumA	10.874
MB-0124	LumA	8.40531
MB-0126	LumA	10.9886
MB-0130	LumA	10.2323
MB-0131	LumA	9.83681
MB-0133	LumA	12.1243
MB-0136	LumA	9.82921
MB-0138	LumA	10.1509
MB-0139	LumA	11.2253
MB-0142	LumA	10.1642
MB-0143	LumA	10.7081
MB-0145	LumA	10.3019
MB-0147	LumA	8.66246
MB-0154	LumA	10.462
MB-0162	LumA	10.3902
MB-0165	LumA	9.73345
MB-0166	LumA	8.43482
MB-0170	LumA	10.3987
MB-0172	LumA	10.4497
MB-0175	LumA	7.2449
MB-0176	LumA	9.44534
MB-0177	LumA	10.8359
MB-0180	LumA	10.9787
MB-0181	LumA	9.81937
MB-0184	LumA	10.9859
MB-0194	LumA	10.4013
MB-0199	LumA	10.2747
MB-0202	LumA	9.50242
MB-0203	LumA	9.61045
MB-0204	LumA	10.7853
MB-0207	LumA	10.4885
MB-0223	LumA	8.63437
MB-0224	LumA	10.3409
MB-0226	LumA	10.9297
MB-0227	LumA	9.45667
MB-0229	LumA	8.52103
MB-0231	LumA	10.3912
MB-0232	LumA	10.3442
MB-0233	LumA	8.75561
MB-0235	LumA	10.6132
MB-0236	LumA	9.08149
MB-0239	LumA	8.18993
MB-0245	LumA	10.2524
MB-0247	LumA	9.08718
MB-0248	LumA	12.3445
MB-0256	LumA	11.3879
MB-0257	LumA	10.0548
MB-0258	LumA	9.41394
MB-0260	LumA	10.4381
MB-0263	LumA	8.73103
MB-0266	LumA	11.0848
MB-0273	LumA	11.1324
MB-0290	LumA	11.2087
MB-0295	LumA	10.4733
MB-0301	LumA	9.56479
MB-0302	LumA	10.3205
MB-0306	LumA	9.41642
MB-0308	LumA	10.614
MB-0309	LumA	11.1747
MB-0310	LumA	10.215
MB-0315	LumA	10.4483
MB-0317	LumA	11.5112
MB-0320	LumA	9.29305
MB-0321	LumA	8.64308
MB-0322	LumA	9.23636
MB-0324	LumA	8.94635
MB-0341	LumA	9.04035
MB-0345	LumA	10.3805
MB-0348	LumA	10.2036
MB-0353	LumA	10.2549
MB-0356	LumA	10.3028
MB-0358	LumA	10.2259
MB-0359	LumA	8.98786
MB-0362	LumA	10.7508
MB-0364	LumA	8.82075
MB-0366	LumA	11.8476
MB-0377	LumA	10.1154
MB-0379	LumA	10.3083
MB-0382	LumA	10.5589
MB-0386	LumA	8.9086
MB-0394	LumA	10.3168
MB-0397	LumA	10.3852
MB-0404	LumA	9.86033
MB-0410	LumA	9.35675
MB-0411	LumA	10.1995
MB-0413	LumA	10.7511
MB-0419	LumA	8.91826
MB-0422	LumA	11.8165
MB-0425	LumA	10.2061
MB-0427	LumA	11.5684
MB-0428	LumA	9.36571
MB-0431	LumA	9.71326
MB-0445	LumA	10.7344
MB-0449	LumA	10.5862
MB-0451	LumA	11.4056
MB-0454	LumA	10.8891
MB-0463	LumA	9.88511
MB-0466	LumA	8.40884
MB-0468	LumA	9.7678
MB-0471	LumA	9.50288
MB-0475	LumA	10.601
MB-0480	LumA	10.5943
MB-0485	LumA	9.81234
MB-0486	LumA	10.245
MB-0490	LumA	10.1005
MB-0491	LumA	9.51319
MB-0497	LumA	10.7155
MB-0501	LumA	9.70138
MB-0503	LumA	9.60167
MB-0504	LumA	10.6582
MB-0505	LumA	10.3862
MB-0507	LumA	8.8773
MB-0511	LumA	11.6631
MB-0512	LumA	9.96419
MB-0513	LumA	8.65228
MB-0517	LumA	10.5176
MB-0521	LumA	10.5449
MB-0528	LumA	9.7226
MB-0529	LumA	9.03701
MB-0535	LumA	10.9386
MB-0538	LumA	9.44925
MB-0541	LumA	9.37778
MB-0553	LumA	7.14241
MB-0554	LumA	9.65138
MB-0559	LumA	10.0742
MB-0568	LumA	10.6457
MB-0571	LumA	10.5354
MB-0574	LumA	8.87504
MB-0575	LumA	8.99258
MB-0580	LumA	8.62515
MB-0583	LumA	10.4029
MB-0586	LumA	9.68441
MB-0587	LumA	6.67383
MB-0596	LumA	10.0816
MB-0599	LumA	11.2146
MB-0600	LumA	8.24971
MB-0603	LumA	9.67665
MB-0605	LumA	9.8932
MB-0607	LumA	8.95574
MB-0609	LumA	10.5723
MB-0614	LumA	9.79747
MB-0621	LumA	9.53309
MB-0624	LumA	10.2943
MB-0631	LumA	9.48634
MB-0632	LumA	9.10491
MB-0636	LumA	9.68014
MB-0642	LumA	11.4056
MB-0649	LumA	9.86731
MB-0650	LumA	9.55329
MB-0654	LumA	11.0253
MB-0661	LumA	9.93904
MB-0666	LumA	9.4035
MB-0880	LumA	10.1403
MB-0891	LumA	10.8042
MB-0899	LumA	10.2768
MB-0904	LumA	9.79081
MB-2513	LumA	9.78201
MB-2536	LumA	10.6829
MB-2564	LumA	12.0097
MB-2610	LumA	11.3227
MB-2614	LumA	9.85853
MB-2624	LumA	11.412
MB-2669	LumA	10.4624
MB-2711	LumA	9.09811
MB-2712	LumA	9.59016
MB-2721	LumA	9.52147
MB-2725	LumA	9.94362
MB-2745	LumA	10.6018
MB-2747	LumA	10.8913
MB-2749	LumA	10.6484
MB-2750	LumA	8.88255
MB-2752	LumA	9.05919
MB-2770	LumA	9.04309
MB-2779	LumA	7.80881
MB-2786	LumA	8.67249
MB-2790	LumA	10.5969
MB-2791	LumA	9.01717
MB-2797	LumA	10.3088
MB-2801	LumA	10.0269
MB-2819	LumA	10.8528
MB-2820	LumA	10.3473
MB-2835	LumA	10.1272
MB-2838	LumA	11.6123
MB-2840	LumA	10.7122
MB-2843	LumA	9.76364
MB-2848	LumA	10.3726
MB-2851	LumA	9.86581
MB-2854	LumA	10.2526
MB-2863	LumA	9.33147
MB-2867	LumA	10.5761
MB-2916	LumA	10.0977
MB-2927	LumA	9.24612
MB-2933	LumA	10.1924
MB-2944	LumA	10.1744
MB-2947	LumA	10.3717
MB-2951	LumA	9.87909
MB-2952	LumA	11.0107
MB-2960	LumA	8.73444
MB-2966	LumA	11.1895
MB-2969	LumA	10.3266
MB-2970	LumA	10.2372
MB-2971	LumA	10.8885
MB-2977	LumA	10.3525
MB-2990	LumA	10.8915
MB-2994	LumA	9.47388
MB-2996	LumA	10.1764
MB-2999	LumA	7.38309
MB-3002	LumA	11.5871
MB-3005	LumA	9.43666
MB-3008	LumA	10.6954
MB-3021	LumA	10.4228
MB-3026	LumA	10.2616
MB-3032	LumA	10.2654
MB-3033	LumA	10.6221
MB-3035	LumA	9.59281
MB-3037	LumA	11.0885
MB-3049	LumA	9.04817
MB-3064	LumA	9.91081
MB-3079	LumA	10.5106
MB-3088	LumA	10.4001
MB-3102	LumA	7.66174
MB-3104	LumA	9.68515
MB-3105	LumA	10.4885
MB-3110	LumA	7.95867
MB-3121	LumA	10.4272
MB-3167	LumA	8.98185
MB-3171	LumA	9.10779
MB-3222	LumA	9.92295
MB-3228	LumA	11.1933
MB-3252	LumA	9.14034
MB-3254	LumA	10.0982
MB-3298	LumA	11.1529
MB-3328	LumA	9.70317
MB-3341	LumA	9.99456
MB-3344	LumA	10.0528
MB-3351	LumA	10.2469
MB-3365	LumA	9.99263
MB-3378	LumA	10.4857
MB-3379	LumA	10.4494
MB-3381	LumA	9.77914
MB-3403	LumA	10.1152
MB-3412	LumA	11.0919
MB-3430	LumA	10.7787
MB-3439	LumA	10.5344
MB-3450	LumA	10.9341
MB-3462	LumA	10.3286
MB-3510	LumA	10.8247
MB-3545	LumA	10.9944
MB-3548	LumA	11.2006
MB-3711	LumA	10.0958
MB-3748	LumA	10.3918
MB-3781	LumA	11.3678
MB-3797	LumA	10.1484
MB-3850	LumA	10.614
MB-3852	LumA	8.44995
MB-3854	LumA	9.18971
MB-3871	LumA	10.6807
MB-3874	LumA	9.6204
MB-4000	LumA	10.6416
MB-4001	LumA	8.64609
MB-4011	LumA	10.3508
MB-4018	LumA	9.5394
MB-4033	LumA	9.61242
MB-4091	LumA	8.45584
MB-4120	LumA	10.147
MB-4140	LumA	10.6113
MB-4173	LumA	9.43417
MB-4212	LumA	9.62331
MB-4230	LumA	8.97911
MB-4234	LumA	9.26223
MB-4250	LumA	9.28204
MB-4264	LumA	7.15023
MB-4266	LumA	8.64333
MB-4282	LumA	9.31352
MB-4283	LumA	8.74543
MB-4292	LumA	10.3454
MB-4293	LumA	10.0223
MB-4306	LumA	11.3588
MB-4310	LumA	10.0899
MB-4313	LumA	7.66834
MB-4322	LumA	8.62407
MB-4323	LumA	9.04996
MB-4328	LumA	10.4364
MB-4329	LumA	9.00135
MB-4333	LumA	10.319
MB-4342	LumA	10.0907
MB-4357	LumA	9.56999
MB-4368	LumA	9.70989
MB-4374	LumA	9.63823
MB-4390	LumA	10.931
MB-4418	LumA	11.145
MB-4421	LumA	8.94661
MB-4442	LumA	10.2401
MB-4529	LumA	10.0506
MB-4557	LumA	10.3194
MB-4564	LumA	9.30044
MB-4578	LumA	8.95005
MB-4593	LumA	11.1723
MB-4599	LumA	11.5328
MB-4607	LumA	9.02706
MB-4616	LumA	10.0835
MB-4623	LumA	10.6258
MB-4627	LumA	9.94406
MB-4633	LumA	9.72421
MB-4634	LumA	10.7897
MB-4641	LumA	10.433
MB-4655	LumA	7.64707
MB-4661	LumA	10.281
MB-4665	LumA	9.79038
MB-4666	LumA	9.30989
MB-4670	LumA	9.52326
MB-4672	LumA	9.44647
MB-4674	LumA	10.1216
MB-4675	LumA	10.7555
MB-4681	LumA	9.48395
MB-4682	LumA	11.2778
MB-4686	LumA	9.43413
MB-4687	LumA	7.8311
MB-4691	LumA	9.06268
MB-4692	LumA	10.5207
MB-4698	LumA	9.26864
MB-4701	LumA	10.9684
MB-4704	LumA	10.6967
MB-4705	LumA	10.6261
MB-4706	LumA	9.98453
MB-4708	LumA	9.85983
MB-4709	LumA	9.63313
MB-4710	LumA	9.9297
MB-4716	LumA	9.38152
MB-4719	LumA	11.3231
MB-4721	LumA	10.5592
MB-4722	LumA	10.9817
MB-4729	LumA	11.3976
MB-4730	LumA	10.4207
MB-4735	LumA	10.6108
MB-4739	LumA	10.2403
MB-4742	LumA	10.9204
MB-4749	LumA	12.2854
MB-4752	LumA	10.3335
MB-4760	LumA	10.2591
MB-4762	LumA	9.79301
MB-4764	LumA	9.65816
MB-4771	LumA	8.55161
MB-4778	LumA	10.7243
MB-4779	LumA	10.8594
MB-4785	LumA	10.2776
MB-4787	LumA	9.07608
MB-4790	LumA	9.51023
MB-4794	LumA	9.83801
MB-4797	LumA	9.08839
MB-4800	LumA	10.5172
MB-4801	LumA	11.054
MB-4805	LumA	10.3208
MB-4806	LumA	11.8483
MB-4820	LumA	11.4119
MB-4822	LumA	10.2224
MB-4825	LumA	12.2041
MB-4827	LumA	10.9818
MB-4832	LumA	10.7218
MB-4843	LumA	11.1159
MB-4845	LumA	10.5451
MB-4849	LumA	9.95836
MB-4851	LumA	9.14985
MB-4853	LumA	10.4859
MB-4855	LumA	8.95936
MB-4858	LumA	9.85847
MB-4860	LumA	10.7001
MB-4866	LumA	10.7169
MB-4867	LumA	10.9408
MB-4869	LumA	10.0577
MB-4870	LumA	8.90579
MB-4872	LumA	10.0911
MB-4878	LumA	9.43718
MB-4882	LumA	10.0348
MB-4883	LumA	9.3211
MB-4894	LumA	9.28328
MB-4898	LumA	8.34351
MB-4899	LumA	10.5768
MB-4906	LumA	8.684
MB-4933	LumA	8.79193
MB-4941	LumA	8.50883
MB-4950	LumA	9.22942
MB-4959	LumA	10.3057
MB-4961	LumA	11.2913
MB-4962	LumA	10.972
MB-4965	LumA	10.908
MB-4967	LumA	10.375
MB-4968	LumA	10.546
MB-4969	LumA	10.0814
MB-4976	LumA	10.1624
MB-4977	LumA	9.93198
MB-4981	LumA	10.4908
MB-4986	LumA	8.89827
MB-4987	LumA	9.81236
MB-4992	LumA	10.735
MB-4996	LumA	8.8747
MB-4999	LumA	9.15757
MB-5001	LumA	10.6249
MB-5011	LumA	10.6632
MB-5013	LumA	9.73943
MB-5015	LumA	11.6351
MB-5018	LumA	10.0589
MB-5020	LumA	10.0768
MB-5027	LumA	10.4669
MB-5035	LumA	11.0405
MB-5043	LumA	10.5137
MB-5045	LumA	9.39658
MB-5048	LumA	9.09079
MB-5050	LumA	10.5055
MB-5053	LumA	10.866
MB-5059	LumA	9.90264
MB-5064	LumA	9.36141
MB-5066	LumA	10.391
MB-5068	LumA	10.507
MB-5074	LumA	10.5024
MB-5079	LumA	9.6061
MB-5084	LumA	10.6292
MB-5086	LumA	10.2287
MB-5088	LumA	10.1286
MB-5092	LumA	10.9854
MB-5098	LumA	8.32889
MB-5105	LumA	8.5426
MB-5117	LumA	11.9099
MB-5118	LumA	10.59
MB-5119	LumA	9.9204
MB-5122	LumA	9.93844
MB-5123	LumA	10.9212
MB-5130	LumA	9.74457
MB-5134	LumA	10.3839
MB-5143	LumA	10.0519
MB-5147	LumA	11.0826
MB-5152	LumA	8.88898
MB-5163	LumA	9.19776
MB-5179	LumA	8.69346
MB-5182	LumA	11.2027
MB-5183	LumA	11.3647
MB-5184	LumA	9.67595
MB-5185	LumA	8.52545
MB-5186	LumA	9.61579
MB-5189	LumA	9.86774
MB-5191	LumA	11.1062
MB-5193	LumA	10.2485
MB-5195	LumA	10.0523
MB-5196	LumA	8.79454
MB-5197	LumA	9.02979
MB-5201	LumA	8.88947
MB-5204	LumA	10.6442
MB-5206	LumA	10.9067
MB-5221	LumA	11.2482
MB-5224	LumA	10.156
MB-5227	LumA	8.63453
MB-5230	LumA	12.293
MB-5240	LumA	9.2014
MB-5251	LumA	9.88409
MB-5253	LumA	10.3589
MB-5256	LumA	10.1777
MB-5264	LumA	10.7908
MB-5267	LumA	9.38571
MB-5268	LumA	10.0868
MB-5270	LumA	8.20926
MB-5279	LumA	12.6228
MB-5281	LumA	7.83376
MB-5284	LumA	11.0568
MB-5287	LumA	9.76554
MB-5290	LumA	11.1551
MB-5293	LumA	9.29212
MB-5300	LumA	10.351
MB-5305	LumA	10.8181
MB-5306	LumA	9.0882
MB-5310	LumA	8.81467
MB-5322	LumA	10.2897
MB-5324	LumA	10.4385
MB-5329	LumA	10.9426
MB-5330	LumA	10.5484
MB-5331	LumA	11.2685
MB-5334	LumA	10.7064
MB-5358	LumA	10.8992
MB-5360	LumA	9.99806
MB-5361	LumA	9.85824
MB-5365	LumA	10.515
MB-5369	LumA	9.82536
MB-5382	LumA	9.17484
MB-5383	LumA	10.0289
MB-5384	LumA	9.89327
MB-5388	LumA	9.9282
MB-5389	LumA	11.6765
MB-5395	LumA	9.81694
MB-5397	LumA	9.89512
MB-5398	LumA	9.71374
MB-5399	LumA	9.13954
MB-5401	LumA	9.69057
MB-5402	LumA	9.01937
MB-5403	LumA	11.4046
MB-5404	LumA	11.4538
MB-5407	LumA	11.9443
MB-5410	LumA	9.09864
MB-5412	LumA	10.5302
MB-5422	LumA	10.0763
MB-5424	LumA	10.3418
MB-5425	LumA	10.6989
MB-5428	LumA	10.4625
MB-5429	LumA	10.2881
MB-5432	LumA	10.524
MB-5433	LumA	10.528
MB-5444	LumA	10.1633
MB-5451	LumA	10.8299
MB-5452	LumA	9.20346
MB-5455	LumA	9.1347
MB-5457	LumA	10.8028
MB-5464	LumA	9.09298
MB-5471	LumA	10.4681
MB-5472	LumA	10.0463
MB-5473	LumA	9.11121
MB-5478	LumA	10.8263
MB-5484	LumA	9.12474
MB-5489	LumA	10.6595
MB-5490	LumA	11.2589
MB-5492	LumA	10.5003
MB-5495	LumA	8.96431
MB-5499	LumA	10.8215
MB-5510	LumA	10.2569
MB-5514	LumA	10.4452
MB-5519	LumA	10.1651
MB-5520	LumA	9.48031
MB-5532	LumA	9.48095
MB-5541	LumA	9.89291
MB-5543	LumA	10.8184
MB-5550	LumA	11.5112
MB-5554	LumA	10.4769
MB-5563	LumA	10.8401
MB-5567	LumA	11.086
MB-5571	LumA	10.1145
MB-5579	LumA	11.1661
MB-5580	LumA	9.19271
MB-5582	LumA	10.8427
MB-5583	LumA	9.15412
MB-5589	LumA	11.3212
MB-5591	LumA	9.46431
MB-5596	LumA	10.9594
MB-5597	LumA	9.18918
MB-5599	LumA	8.6322
MB-5601	LumA	11.4867
MB-5603	LumA	9.85453
MB-5614	LumA	9.4654
MB-5617	LumA	9.3832
MB-5620	LumA	11.9653
MB-5626	LumA	9.67601
MB-5629	LumA	11.3775
MB-5635	LumA	9.35532
MB-5638	LumA	7.28748
MB-5642	LumA	10.603
MB-5645	LumA	9.30399
MB-5647	LumA	9.59557
MB-6001	LumA	9.59357
MB-6006	LumA	10.2655
MB-6012	LumA	9.65165
MB-6016	LumA	11.2471
MB-6017	LumA	10.7277
MB-6018	LumA	11.1815
MB-6021	LumA	9.51017
MB-6024	LumA	8.8675
MB-6029	LumA	9.32801
MB-6030	LumA	9.96065
MB-6050	LumA	10.3723
MB-6051	LumA	9.43728
MB-6065	LumA	8.17372
MB-6069	LumA	9.33791
MB-6071	LumA	11.2661
MB-6083	LumA	11.5327
MB-6097	LumA	10.4467
MB-6108	LumA	8.75657
MB-6118	LumA	9.31182
MB-6124	LumA	8.74087
MB-6133	LumA	9.35314
MB-6149	LumA	7.98782
MB-6163	LumA	9.53342
MB-6167	LumA	10.5132
MB-6168	LumA	8.85033
MB-6171	LumA	9.45732
MB-6179	LumA	8.40545
MB-6181	LumA	12.2313
MB-6185	LumA	10.473
MB-6190	LumA	9.15793
MB-6195	LumA	8.43805
MB-6200	LumA	9.00168
MB-6207	LumA	9.64567
MB-6211	LumA	9.94568
MB-6212	LumA	9.80697
MB-6214	LumA	9.45273
MB-6218	LumA	9.49983
MB-6225	LumA	9.86095
MB-6229	LumA	11.4032
MB-6232	LumA	10.922
MB-6238	LumA	10.7242
MB-6253	LumA	11.6201
MB-6256	LumA	11.02
MB-6263	LumA	8.53365
MB-6271	LumA	10.8967
MB-6273	LumA	9.85248
MB-6283	LumA	9.30125
MB-6286	LumA	10.5583
MB-6297	LumA	10.3107
MB-6308	LumA	10.0166
MB-6328	LumA	9.79228
MB-7001	LumA	10.6243
MB-7004	LumA	11.8155
MB-7006	LumA	11.8527
MB-7010	LumA	11.3823
MB-7013	LumA	9.88646
MB-7029	LumA	10.0984
MB-7032	LumA	10.5308
MB-7034	LumA	13.1864
MB-7037	LumA	9.70231
MB-7040	LumA	8.57332
MB-7041	LumA	11.2635
MB-7053	LumA	9.64106
MB-7056	LumA	11.3128
MB-7060	LumA	11.4423
MB-7062	LumA	9.17129
MB-7063	LumA	10.7986
MB-7076	LumA	11.353
MB-7077	LumA	11.1091
MB-7080	LumA	9.84626
MB-7091	LumA	10.3277
MB-7093	LumA	10.4507
MB-7095	LumA	11.6809
MB-7096	LumA	11.0417
MB-7101	LumA	10.6049
MB-7106	LumA	10.2337
MB-7107	LumA	9.98864
MB-7113	LumA	10.8467
MB-7118	LumA	11.4585
MB-7123	LumA	10.3235
MB-7124	LumA	9.97913
MB-7128	LumA	11.447
MB-7137	LumA	9.92867
MB-7141	LumA	10.8206
MB-7161	LumA	8.44181
MB-7162	LumA	10.0435
MB-7163	LumA	10.5576
MB-7164	LumA	9.78132
MB-7168	LumA	10.7123
MB-7170	LumA	7.37061
MB-7173	LumA	10.1727
MB-7176	LumA	10.3669
MB-7185	LumA	10.6668
MB-7195	LumA	11.1281
MB-7212	LumA	11.5787
MB-7217	LumA	10.7545
MB-7218	LumA	9.2674
MB-7219	LumA	10.2574
MB-7229	LumA	10.9684
MB-7230	LumA	11.3309
MB-7231	LumA	9.27034
MB-7232	LumA	7.84404
MB-7235	LumA	9.43912
MB-7243	LumA	12.0581
MB-7244	LumA	10.9491
MB-7249	LumA	11.5451
MB-7254	LumA	11.6193
MB-7268	LumA	10.8881
MB-7276	LumA	10.611
MB-7277	LumA	8.59906
MB-7278	LumA	10.0587
MB-7280	LumA	9.45653
MB-7284	LumA	11.0943
MB-7293	LumA	9.65169
MB-7295	LumA	10.6372
MB-0005	LumB	10.6238
MB-0006	LumB	8.91395
MB-0008	LumB	8.74108
MB-0010	LumB	8.79287
MB-0014	LumB	10.3286
MB-0028	LumB	8.45218
MB-0039	LumB	9.43468
MB-0053	LumB	9.93659
MB-0054	LumB	9.32198
MB-0056	LumB	9.17458
MB-0060	LumB	8.52543
MB-0064	LumB	9.9222
MB-0066	LumB	10.0941
MB-0083	LumB	10.5573
MB-0093	LumB	10.0025
MB-0095	LumB	10.0709
MB-0102	LumB	10.6186
MB-0107	LumB	9.52816
MB-0119	LumB	6.78452
MB-0120	LumB	9.57801
MB-0123	LumB	10.572
MB-0125	LumB	10.7732
MB-0134	LumB	11.1257
MB-0135	LumB	9.60987
MB-0140	LumB	7.44182
MB-0144	LumB	11.1211
MB-0146	LumB	10.6652
MB-0151	LumB	9.89121
MB-0167	LumB	9.90773
MB-0173	LumB	9.91023
MB-0178	LumB	9.70513
MB-0193	LumB	9.82296
MB-0195	LumB	8.35805
MB-0197	LumB	9.21269
MB-0198	LumB	11.6626
MB-0215	LumB	9.79719
MB-0218	LumB	9.60093
MB-0225	LumB	8.86838
MB-0234	LumB	10.2635
MB-0242	LumB	10.9127
MB-0243	LumB	10.8435
MB-0261	LumB	11.245
MB-0268	LumB	11.2826
MB-0270	LumB	11.5085
MB-0272	LumB	9.66144
MB-0287	LumB	11.6615
MB-0291	LumB	9.91152
MB-0304	LumB	10.6998
MB-0311	LumB	8.97693
MB-0312	LumB	9.08418
MB-0313	LumB	8.83916
MB-0319	LumB	10.7584
MB-0325	LumB	8.92187
MB-0328	LumB	9.33132
MB-0336	LumB	10.0898
MB-0339	LumB	9.66654
MB-0349	LumB	10.3323
MB-0360	LumB	9.25659
MB-0363	LumB	11.0428
MB-0368	LumB	9.74818
MB-0369	LumB	7.57908
MB-0370	LumB	8.97084
MB-0371	LumB	9.52444
MB-0373	LumB	10.0052
MB-0374	LumB	8.62948
MB-0380	LumB	8.78967
MB-0383	LumB	8.43498
MB-0384	LumB	11.0756
MB-0385	LumB	8.04096
MB-0389	LumB	8.7294
MB-0398	LumB	10.42
MB-0406	LumB	8.92484
MB-0412	LumB	8.97008
MB-0429	LumB	9.07244
MB-0434	LumB	10.3688
MB-0437	LumB	10.2542
MB-0439	LumB	10.8903
MB-0440	LumB	6.93712
MB-0444	LumB	10.4989
MB-0452	LumB	9.19153
MB-0455	LumB	8.81384
MB-0459	LumB	9.23935
MB-0465	LumB	10.2976
MB-0469	LumB	10.5307
MB-0472	LumB	10.7072
MB-0474	LumB	9.94688
MB-0483	LumB	8.90972
MB-0492	LumB	11.7054
MB-0514	LumB	10.0172
MB-0526	LumB	11.0916
MB-0532	LumB	10.7797
MB-0536	LumB	7.47804
MB-0544	LumB	11.8998
MB-0550	LumB	8.97986
MB-0569	LumB	9.10163
MB-0570	LumB	9.42178
MB-0576	LumB	9.5496
MB-0577	LumB	12.1794
MB-0579	LumB	9.39575
MB-0584	LumB	8.97715
MB-0585	LumB	10.5028
MB-0589	LumB	8.86231
MB-0590	LumB	8.70229
MB-0591	LumB	10.892
MB-0594	LumB	12.2496
MB-0598	LumB	9.69832
MB-0601	LumB	8.6412
MB-0606	LumB	12.0024
MB-0611	LumB	8.90182
MB-0616	LumB	7.65081
MB-0618	LumB	10.4305
MB-0626	LumB	8.33175
MB-0630	LumB	8.42854
MB-0637	LumB	9.72346
MB-0646	LumB	9.78249
MB-0877	LumB	8.95093
MB-0882	LumB	9.94147
MB-0884	LumB	10.774
MB-0895	LumB	10.9365
MB-2613	LumB	7.9777
MB-2617	LumB	10.1541
MB-2618	LumB	9.57669
MB-2626	LumB	9.66386
MB-2629	LumB	11.0223
MB-2634	LumB	7.39305
MB-2642	LumB	8.36151
MB-2686	LumB	9.96121
MB-2705	LumB	10.5183
MB-2708	LumB	10.1419
MB-2728	LumB	8.73938
MB-2730	LumB	9.41038
MB-2735	LumB	9.82427
MB-2760	LumB	9.97735
MB-2763	LumB	9.90551
MB-2767	LumB	9.24469
MB-2769	LumB	11.2017
MB-2772	LumB	9.43877
MB-2774	LumB	11.0201
MB-2781	LumB	8.88504
MB-2793	LumB	10.3917
MB-2803	LumB	9.53331
MB-2814	LumB	10.2319
MB-2844	LumB	8.51786
MB-2853	LumB	10.3899
MB-2858	LumB	9.29905
MB-2901	LumB	9.35564
MB-2919	LumB	11.4172
MB-2931	LumB	10.6197
MB-2932	LumB	8.2085
MB-2939	LumB	11.1078
MB-2953	LumB	10.0765
MB-2954	LumB	11.9345
MB-2983	LumB	10.1086
MB-2984	LumB	10.0727
MB-3007	LumB	8.38319
MB-3016	LumB	10.0795
MB-3028	LumB	10.6776
MB-3050	LumB	11.4095
MB-3060	LumB	11.0948
MB-3083	LumB	10.8575
MB-3092	LumB	10.9696
MB-3103	LumB	9.26669
MB-3181	LumB	9.62813
MB-3235	LumB	7.56927
MB-3253	LumB	8.37792
MB-3266	LumB	9.3622
MB-3272	LumB	9.99265
MB-3275	LumB	7.6606
MB-3300	LumB	7.17023
MB-3301	LumB	10.7351
MB-3303	LumB	8.98025
MB-3350	LumB	10.8547
MB-3357	LumB	10.6489
MB-3360	LumB	9.07651
MB-3361	LumB	10.2802
MB-3371	LumB	11.0511
MB-3382	LumB	10.2902
MB-3388	LumB	10.6062
MB-3389	LumB	9.74037
MB-3402	LumB	9.16889
MB-3417	LumB	9.66996
MB-3436	LumB	10.0853
MB-3437	LumB	9.91321
MB-3487	LumB	8.72059
MB-3490	LumB	8.68351
MB-3492	LumB	10.1204
MB-3506	LumB	9.52743
MB-3525	LumB	8.87798
MB-3600	LumB	9.56727
MB-3614	LumB	8.56454
MB-3754	LumB	9.36506
MB-3824	LumB	9.77377
MB-3838	LumB	10.685
MB-3840	LumB	11.1186
MB-3842	LumB	6.90368
MB-4004	LumB	7.02886
MB-4008	LumB	10.2264
MB-4017	LumB	9.08593
MB-4139	LumB	9.45249
MB-4148	LumB	9.00356
MB-4154	LumB	8.47358
MB-4213	LumB	10.5835
MB-4233	LumB	7.64369
MB-4274	LumB	9.65594
MB-4318	LumB	9.00859
MB-4339	LumB	10.3847
MB-4353	LumB	10.2592
MB-4591	LumB	8.98541
MB-4598	LumB	9.18276
MB-4602	LumB	9.64012
MB-4618	LumB	9.56634
MB-4630	LumB	10.1082
MB-4639	LumB	7.74784
MB-4642	LumB	8.77135
MB-4644	LumB	11.2841
MB-4648	LumB	7.84376
MB-4649	LumB	9.11819
MB-4651	LumB	10.4911
MB-4654	LumB	9.48905
MB-4669	LumB	9.26094
MB-4671	LumB	10.3885
MB-4673	LumB	7.70236
MB-4685	LumB	9.05438
MB-4688	LumB	10.9801
MB-4702	LumB	9.87397
MB-4723	LumB	7.4058
MB-4737	LumB	9.58911
MB-4741	LumB	11.1367
MB-4744	LumB	11.0145
MB-4750	LumB	10.1996
MB-4767	LumB	7.83394
MB-4791	LumB	10.7931
MB-4796	LumB	9.33835
MB-4802	LumB	10.5657
MB-4818	LumB	11.5368
MB-4828	LumB	9.28593
MB-4829	LumB	9.28049
MB-4834	LumB	6.91082
MB-4838	LumB	9.17474
MB-4839	LumB	10.7134
MB-4846	LumB	10.6806
MB-4862	LumB	7.43428
MB-4873	LumB	9.35597
MB-4900	LumB	8.80889
MB-4908	LumB	9.54581
MB-4912	LumB	10.9256
MB-4925	LumB	8.08177
MB-4930	LumB	9.77166
MB-4934	LumB	8.24721
MB-4937	LumB	9.09029
MB-4944	LumB	12.0735
MB-4949	LumB	9.28578
MB-4956	LumB	8.45821
MB-4957	LumB	9.34567
MB-4966	LumB	11.0851
MB-4970	LumB	9.90233
MB-4991	LumB	8.7784
MB-4994	LumB	10.4952
MB-4998	LumB	11.1241
MB-5014	LumB	10.7279
MB-5033	LumB	6.93808
MB-5039	LumB	6.85585
MB-5040	LumB	9.90986
MB-5044	LumB	11.0324
MB-5049	LumB	9.12256
MB-5060	LumB	10.7356
MB-5061	LumB	8.93671
MB-5062	LumB	6.80113
MB-5078	LumB	9.39897
MB-5097	LumB	7.82291
MB-5101	LumB	8.6106
MB-5107	LumB	8.5704
MB-5116	LumB	10.4868
MB-5121	LumB	8.11199
MB-5124	LumB	10.8076
MB-5127	LumB	11.2864
MB-5139	LumB	10.1451
MB-5144	LumB	9.46307
MB-5160	LumB	8.92287
MB-5166	LumB	8.84967
MB-5167	LumB	11.9437
MB-5169	LumB	10.1409
MB-5200	LumB	7.96221
MB-5211	LumB	7.02314
MB-5212	LumB	8.4664
MB-5215	LumB	10.0601
MB-5218	LumB	9.63328
MB-5226	LumB	8.27447
MB-5228	LumB	10.0547
MB-5233	LumB	8.66537
MB-5239	LumB	9.66439
MB-5243	LumB	9.84951
MB-5244	LumB	11.185
MB-5260	LumB	7.9722
MB-5261	LumB	9.12885
MB-5266	LumB	8.16466
MB-5271	LumB	10.2142
MB-5273	LumB	10.4722
MB-5288	LumB	11.2023
MB-5291	LumB	9.85525
MB-5292	LumB	9.15375
MB-5317	LumB	10.9948
MB-5318	LumB	9.55165
MB-5328	LumB	9.36913
MB-5338	LumB	9.3864
MB-5341	LumB	10.6555
MB-5347	LumB	10.2259
MB-5370	LumB	11.8657
MB-5373	LumB	9.6669
MB-5377	LumB	10.7676
MB-5386	LumB	9.0365
MB-5393	LumB	10.2026
MB-5396	LumB	8.47254
MB-5406	LumB	9.2672
MB-5414	LumB	9.41518
MB-5418	LumB	11.3314
MB-5434	LumB	9.05957
MB-5435	LumB	8.90933
MB-5447	LumB	9.37509
MB-5454	LumB	10.4487
MB-5459	LumB	11.1821
MB-5463	LumB	9.40347
MB-5475	LumB	11.0119
MB-5477	LumB	10.8535
MB-5481	LumB	9.13404
MB-5485	LumB	10.2717
MB-5486	LumB	9.64191
MB-5491	LumB	8.83712
MB-5493	LumB	10.6222
MB-5497	LumB	7.87124
MB-5502	LumB	9.00603
MB-5505	LumB	10.8217
MB-5518	LumB	9.56742
MB-5521	LumB	10.4031
MB-5525	LumB	10.6623
MB-5540	LumB	8.69944
MB-5552	LumB	7.89163
MB-5553	LumB	10.4665
MB-5556	LumB	6.84322
MB-5562	LumB	11.4077
MB-5575	LumB	9.21617
MB-5576	LumB	7.58843
MB-5590	LumB	9.51068
MB-5592	LumB	11.094
MB-5604	LumB	7.87769
MB-5605	LumB	10.5762
MB-5613	LumB	9.57907
MB-5622	LumB	9.22123
MB-5623	LumB	11.5892
MB-5628	LumB	9.67377
MB-5632	LumB	8.67088
MB-5636	LumB	8.71656
MB-5641	LumB	9.55609
MB-5646	LumB	8.45857
MB-5653	LumB	8.38216
MB-5654	LumB	10.5502
MB-6008	LumB	10.084
MB-6010	LumB	8.03646
MB-6011	LumB	9.80719
MB-6022	LumB	8.01395
MB-6026	LumB	8.80676
MB-6053	LumB	8.82324
MB-6060	LumB	8.21038
MB-6075	LumB	9.57757
MB-6079	LumB	9.03074
MB-6080	LumB	8.7433
MB-6135	LumB	7.45266
MB-6138	LumB	10.2765
MB-6141	LumB	9.3178
MB-6145	LumB	9.94123
MB-6150	LumB	8.81424
MB-6154	LumB	10.3478
MB-6164	LumB	9.74196
MB-6183	LumB	9.41301
MB-6189	LumB	10.0349
MB-6192	LumB	9.70121
MB-6201	LumB	8.9383
MB-6217	LumB	8.07641
MB-6233	LumB	10.4847
MB-6254	LumB	10.478
MB-6257	LumB	10.5718
MB-6281	LumB	9.81439
MB-6284	LumB	9.5574
MB-6287	LumB	7.11862
MB-6288	LumB	11.1226
MB-6300	LumB	10.5798
MB-6302	LumB	8.52625
MB-6306	LumB	8.06761
MB-6312	LumB	9.75576
MB-6317	LumB	9.66064
MB-6322	LumB	9.8856
MB-6327	LumB	9.91644
MB-6329	LumB	6.83532
MB-6344	LumB	10.5716
MB-6346	LumB	9.78566
MB-7000	LumB	7.06606
MB-7002	LumB	10.0242
MB-7005	LumB	9.99466
MB-7011	LumB	8.43238
MB-7015	LumB	11.0619
MB-7019	LumB	10.2697
MB-7022	LumB	10.5419
MB-7024	LumB	7.66545
MB-7026	LumB	10.7001
MB-7028	LumB	7.41083
MB-7042	LumB	10.7881
MB-7065	LumB	9.69742
MB-7072	LumB	10.4056
MB-7075	LumB	9.87757
MB-7083	LumB	8.68767
MB-7086	LumB	9.24678
MB-7094	LumB	8.80588
MB-7097	LumB	9.9918
MB-7099	LumB	10.2305
MB-7100	LumB	8.66847
MB-7102	LumB	10.4148
MB-7109	LumB	11.0364
MB-7112	LumB	11.1067
MB-7116	LumB	10.4631
MB-7130	LumB	7.62489
MB-7131	LumB	11.2441
MB-7132	LumB	11.0738
MB-7133	LumB	8.30591
MB-7138	LumB	11.5467
MB-7140	LumB	12.1859
MB-7142	LumB	8.98552
MB-7144	LumB	10.0634
MB-7147	LumB	11.0211
MB-7149	LumB	8.01709
MB-7150	LumB	10.2941
MB-7157	LumB	9.86085
MB-7171	LumB	8.47495
MB-7172	LumB	9.67312
MB-7174	LumB	9.05632
MB-7181	LumB	7.45511
MB-7186	LumB	9.64742
MB-7189	LumB	8.92392
MB-7193	LumB	8.18986
MB-7194	LumB	10.8181
MB-7197	LumB	10.6115
MB-7199	LumB	13.5781
MB-7200	LumB	10.6177
MB-7216	LumB	8.58704
MB-7220	LumB	11.8901
MB-7226	LumB	9.45499
MB-7234	LumB	6.80842
MB-7236	LumB	11.1498
MB-7241	LumB	9.38137
MB-7253	LumB	9.24512
MB-7263	LumB	10.0275
MB-7266	LumB	9.64825
MB-7283	LumB	11.6093
MB-7286	LumB	10.2931
MB-7287	LumB	9.07898
MB-7288	LumB	9.80632
MB-7292	LumB	10.711
MB-7294	LumB	9.75536
MB-7296	LumB	9.24596
MB-7297	LumB	8.46907
MB-7298	LumB	9.08585
MB-7299	LumB	8.10437
MB-2778	NC	10.6865
MB-4224	NC	9.23305
MB-4697	NC	10.7862
MB-5339	NC	9.42586
MB-6077	NC	9.41544
MB-7237	NC	7.12955
MB-0050	Normal	11.5267
MB-0101	Normal	9.62797
MB-0116	Normal	11.0522
MB-0127	Normal	11.2025
MB-0171	Normal	10.6318
MB-0189	Normal	10.7677
MB-0205	Normal	10.968
MB-0228	Normal	10.3058
MB-0244	Normal	11.1383
MB-0253	Normal	10.6948
MB-0280	Normal	10.0133
MB-0288	Normal	9.65174
MB-0294	Normal	8.18253
MB-0305	Normal	9.80649
MB-0318	Normal	7.30392
MB-0342	Normal	10.2397
MB-0343	Normal	10.1669
MB-0344	Normal	10.1823
MB-0375	Normal	9.77744
MB-0388	Normal	8.43562
MB-0392	Normal	9.1859
MB-0426	Normal	10.5902
MB-0458	Normal	9.67276
MB-0482	Normal	8.90805
MB-0487	Normal	9.44424
MB-0496	Normal	10.1628
MB-0508	Normal	8.65257
MB-0510	Normal	9.07679
MB-0524	Normal	10.0033
MB-0531	Normal	9.74968
MB-0542	Normal	8.21402
MB-0545	Normal	9.91354
MB-0551	Normal	9.75271
MB-0578	Normal	10.4084
MB-0588	Normal	8.18871
MB-0597	Normal	11.0391
MB-0615	Normal	10.5177
MB-0619	Normal	9.94648
MB-0623	Normal	10.421
MB-0628	Normal	9.13292
MB-0638	Normal	9.89592
MB-0640	Normal	10.762
MB-0655	Normal	9.46048
MB-0659	Normal	10.0048
MB-0662	Normal	8.5531
MB-0872	Normal	9.87197
MB-0897	Normal	11.0116
MB-2744	Normal	9.43366
MB-2754	Normal	10.2038
MB-2815	Normal	10.2267
MB-2900	Normal	9.81182
MB-3085	Normal	9.50024
MB-3295	Normal	10.6191
MB-3429	Normal	9.8465
MB-3452	Normal	10.9476
MB-3526	Normal	9.52192
MB-3536	Normal	10.1134
MB-4059	Normal	10.5702
MB-4362	Normal	9.60204
MB-4375	Normal	9.9441
MB-4381	Normal	8.37026
MB-4484	Normal	10.1994
MB-4603	Normal	10.2604
MB-4653	Normal	9.93013
MB-4695	Normal	10.8724
MB-4712	Normal	9.16899
MB-4718	Normal	10.0726
MB-4738	Normal	10.4954
MB-4743	Normal	9.80508
MB-4746	Normal	10.7002
MB-4782	Normal	9.96671
MB-4784	Normal	7.06067
MB-4798	Normal	10.0966
MB-4814	Normal	9.45861
MB-4871	Normal	8.7482
MB-4887	Normal	10.0755
MB-4897	Normal	9.85658
MB-4978	Normal	9.0631
MB-5019	Normal	8.63291
MB-5058	Normal	9.5496
MB-5081	Normal	8.68196
MB-5110	Normal	8.85221
MB-5113	Normal	7.98004
MB-5145	Normal	9.22147
MB-5150	Normal	9.92194
MB-5154	Normal	10.0578
MB-5155	Normal	8.66701
MB-5157	Normal	10.0617
MB-5161	Normal	9.7678
MB-5164	Normal	9.81652
MB-5171	Normal	9.67346
MB-5178	Normal	9.88384
MB-5214	Normal	9.62198
MB-5238	Normal	9.39215
MB-5277	Normal	8.1363
MB-5278	Normal	8.40157
MB-5280	Normal	9.56733
MB-5308	Normal	9.39564
MB-5326	Normal	10.1698
MB-5345	Normal	9.43233
MB-5351	Normal	9.42358
MB-5364	Normal	9.99767
MB-5368	Normal	8.35016
MB-5453	Normal	9.4053
MB-5533	Normal	9.7897
MB-5640	Normal	8.51125
MB-5652	Normal	9.22096
MB-5656	Normal	10.261
MB-6014	Normal	10.4572
MB-6019	Normal	8.40443
MB-6023	Normal	10.8573
MB-6042	Normal	10.0897
MB-6059	Normal	10.0759
MB-6063	Normal	8.67691
MB-6082	Normal	10.3536
MB-6092	Normal	9.49773
MB-6101	Normal	10.0107
MB-6103	Normal	10.5536
MB-6107	Normal	9.16948
MB-6125	Normal	10.6128
MB-6194	Normal	10.8148
MB-6204	Normal	9.2842
MB-6208	Normal	9.08763
MB-6226	Normal	10.4523
MB-6231	Normal	9.38617
MB-6234	Normal	10.6986
MB-6239	Normal	9.79092
MB-6319	Normal	10.0968
MB-7003	Normal	10.4708
MB-7057	Normal	10.3252
MB-7058	Normal	10.4147
MB-7061	Normal	9.6744
MB-7074	Normal	11.2371
MB-7085	Normal	9.0797
MB-7127	Normal	10.484
MB-7187	Normal	9.55491
MB-7227	Normal	12.0241
MB-7228	Normal	9.72995
MB-7264	Normal	9.14741
MB-7289	Normal	10.1564
MB-0000	claudin-low	9.84529
MB-0022	claudin-low	9.54402
MB-0045	claudin-low	9.5619
MB-0048	claudin-low	10.3569
MB-0081	claudin-low	10.2242
MB-0108	claudin-low	9.11718
MB-0128	claudin-low	10.4312
MB-0155	claudin-low	10.3656
MB-0157	claudin-low	10.2406
MB-0164	claudin-low	9.1878
MB-0168	claudin-low	10.6989
MB-0174	claudin-low	9.26112
MB-0179	claudin-low	8.46665
MB-0192	claudin-low	9.51021
MB-0206	claudin-low	8.22843
MB-0209	claudin-low	10.283
MB-0211	claudin-low	8.60552
MB-0220	claudin-low	8.24409
MB-0222	claudin-low	9.96244
MB-0238	claudin-low	7.60125
MB-0241	claudin-low	8.91206
MB-0265	claudin-low	9.86032
MB-0269	claudin-low	9.11989
MB-0275	claudin-low	10.4356
MB-0279	claudin-low	10.0427
MB-0282	claudin-low	9.46732
MB-0284	claudin-low	9.89959
MB-0285	claudin-low	8.38673
MB-0286	claudin-low	9.84341
MB-0289	claudin-low	9.31999
MB-0293	claudin-low	9.64806
MB-0303	claudin-low	9.12085
MB-0307	claudin-low	9.61298
MB-0352	claudin-low	10.6521
MB-0354	claudin-low	8.88768
MB-0365	claudin-low	8.7807
MB-0367	claudin-low	9.58501
MB-0391	claudin-low	6.89155
MB-0393	claudin-low	9.23143
MB-0400	claudin-low	8.56839
MB-0401	claudin-low	9.98818
MB-0402	claudin-low	10.0535
MB-0414	claudin-low	8.19893
MB-0420	claudin-low	9.67619
MB-0424	claudin-low	9.0417
MB-0442	claudin-low	9.96574
MB-0443	claudin-low	9.24773
MB-0446	claudin-low	9.94312
MB-0460	claudin-low	10.1442
MB-0462	claudin-low	10.1438
MB-0470	claudin-low	11.4911
MB-0476	claudin-low	8.76475
MB-0478	claudin-low	9.08648
MB-0489	claudin-low	7.14381
MB-0494	claudin-low	8.68649
MB-0495	claudin-low	8.66527
MB-0502	claudin-low	9.80344
MB-0519	claudin-low	9.18676
MB-0527	claudin-low	9.63139
MB-0534	claudin-low	10.2718
MB-0537	claudin-low	10.5461
MB-0540	claudin-low	8.29396
MB-0558	claudin-low	8.50091
MB-0573	claudin-low	9.1596
MB-0608	claudin-low	8.80495
MB-0610	claudin-low	9.78676
MB-0613	claudin-low	8.6152
MB-0617	claudin-low	8.71011
MB-0620	claudin-low	11.6214
MB-0627	claudin-low	10.0207
MB-0634	claudin-low	9.57262
MB-0641	claudin-low	9.32465
MB-0644	claudin-low	9.16346
MB-0656	claudin-low	9.41981
MB-0657	claudin-low	9.67814
MB-0658	claudin-low	8.04048
MB-0893	claudin-low	9.5712
MB-0906	claudin-low	8.11634
MB-2556	claudin-low	8.71668
MB-2616	claudin-low	9.74024
MB-2643	claudin-low	9.90055
MB-2724	claudin-low	6.5276
MB-2758	claudin-low	9.77279
MB-2764	claudin-low	9.64558
MB-2765	claudin-low	9.66137
MB-2795	claudin-low	9.03597
MB-2796	claudin-low	10.1717
MB-2821	claudin-low	8.87101
MB-2823	claudin-low	10.6502
MB-2833	claudin-low	11.0089
MB-2845	claudin-low	10.3239
MB-2850	claudin-low	8.74211
MB-2857	claudin-low	9.71355
MB-2895	claudin-low	9.59241
MB-2896	claudin-low	8.93989
MB-2904	claudin-low	10.2442
MB-2957	claudin-low	10.0879
MB-2963	claudin-low	9.10333
MB-2993	claudin-low	9.22694
MB-3001	claudin-low	9.34267
MB-3006	claudin-low	9.98643
MB-3013	claudin-low	9.61945
MB-3062	claudin-low	7.85741
MB-3067	claudin-low	8.38728
MB-3271	claudin-low	8.73685
MB-3292	claudin-low	8.80756
MB-3367	claudin-low	6.93484
MB-3383	claudin-low	7.92536
MB-3395	claudin-low	9.13775
MB-3459	claudin-low	9.44857
MB-3476	claudin-low	8.36901
MB-3479	claudin-low	10.1122
MB-3567	claudin-low	9.72123
MB-3582	claudin-low	9.97417
MB-3702	claudin-low	9.59719
MB-3707	claudin-low	8.91476
MB-3752	claudin-low	8.59982
MB-3865	claudin-low	11.3033
MB-4005	claudin-low	7.2814
MB-4416	claudin-low	7.92575
MB-4622	claudin-low	10.7737
MB-4696	claudin-low	6.90779
MB-4711	claudin-low	8.47157
MB-4733	claudin-low	8.16706
MB-4859	claudin-low	9.35677
MB-4865	claudin-low	8.13636
MB-4876	claudin-low	7.28334
MB-4888	claudin-low	10.8287
MB-4893	claudin-low	9.801
MB-4904	claudin-low	9.14661
MB-4931	claudin-low	8.2434
MB-4942	claudin-low	7.88097
MB-5017	claudin-low	9.09964
MB-5041	claudin-low	9.64728
MB-5052	claudin-low	8.55348
MB-5065	claudin-low	11.3963
MB-5073	claudin-low	9.33844
MB-5100	claudin-low	9.08734
MB-5162	claudin-low	8.45106
MB-5175	claudin-low	8.55881
MB-5176	claudin-low	8.76618
MB-5177	claudin-low	9.12765
MB-5222	claudin-low	8.84818
MB-5223	claudin-low	9.98939
MB-5272	claudin-low	8.26605
MB-5296	claudin-low	8.20596
MB-5311	claudin-low	8.03475
MB-5323	claudin-low	7.92572
MB-5348	claudin-low	9.69756
MB-5350	claudin-low	9.87541
MB-5392	claudin-low	8.71995
MB-5405	claudin-low	9.27653
MB-5408	claudin-low	8.56772
MB-5431	claudin-low	10.2135
MB-5440	claudin-low	8.94243
MB-5450	claudin-low	9.79574
MB-5474	claudin-low	8.57672
MB-5527	claudin-low	8.46714
MB-5531	claudin-low	9.71956
MB-5534	claudin-low	9.03986
MB-5548	claudin-low	8.25654
MB-5565	claudin-low	9.39742
MB-5572	claudin-low	8.49466
MB-5577	claudin-low	10.7165
MB-5588	claudin-low	8.58675
MB-5616	claudin-low	8.00977
MB-5633	claudin-low	7.30166
MB-5651	claudin-low	8.644
MB-6036	claudin-low	9.74922
MB-6052	claudin-low	9.33916
MB-6055	claudin-low	9.46872
MB-6062	claudin-low	9.03417
MB-6143	claudin-low	10.9427
MB-6144	claudin-low	9.06232
MB-6147	claudin-low	10.2274
MB-6187	claudin-low	10.0104
MB-6188	claudin-low	8.80686
MB-6228	claudin-low	9.79031
MB-6272	claudin-low	8.66021
MB-6305	claudin-low	9.40933
MB-7008	claudin-low	8.46712
MB-7017	claudin-low	9.32937
MB-7023	claudin-low	9.65189
MB-7025	claudin-low	9.03621
MB-7043	claudin-low	9.63164
MB-7044	claudin-low	9.36846
MB-7052	claudin-low	6.97139
MB-7054	claudin-low	9.66954
MB-7078	claudin-low	7.4475
MB-7079	claudin-low	9.84187
MB-7081	claudin-low	8.5265
MB-7089	claudin-low	9.06124
MB-7104	claudin-low	9.50774
MB-7121	claudin-low	8.67072
MB-7158	claudin-low	8.70034
MB-7201	claudin-low	9.96573
MB-7215	claudin-low	8.59064
MB-7285	claudin-low	9.96589
MB-7291	claudin-low	9.26184

## Sheet: ATP1B3
Sample Id	Pam50 + Claudin-low subtype	ATP1B3: mRNA expression (microarray)
MB-0062	Basal	11.3834
MB-0100	Basal	10.662
MB-0109	Basal	9.06404
MB-0115	Basal	9.27066
MB-0149	Basal	8.14258
MB-0150	Basal	9.70649
MB-0163	Basal	8.14047
MB-0191	Basal	9.80627
MB-0200	Basal	9.24748
MB-0201	Basal	7.82064
MB-0214	Basal	10.8915
MB-0259	Basal	9.03248
MB-0278	Basal	9.75434
MB-0316	Basal	9.98539
MB-0340	Basal	10.572
MB-0350	Basal	8.89617
MB-0372	Basal	8.94088
MB-0396	Basal	9.26794
MB-0464	Basal	8.27684
MB-0481	Basal	9.22285
MB-0488	Basal	9.26687
MB-0500	Basal	8.88844
MB-0509	Basal	9.39335
MB-0516	Basal	11.5866
MB-0525	Basal	8.79697
MB-0581	Basal	9.97134
MB-0582	Basal	10.8089
MB-0639	Basal	9.49188
MB-0664	Basal	9.40739
MB-0869	Basal	9.73992
MB-0874	Basal	8.9888
MB-0901	Basal	9.17569
MB-2645	Basal	9.79849
MB-2718	Basal	10.2193
MB-2753	Basal	8.94165
MB-2771	Basal	10.6922
MB-2827	Basal	8.76479
MB-2842	Basal	9.60294
MB-2846	Basal	9.03904
MB-2849	Basal	9.67868
MB-2912	Basal	9.987
MB-2917	Basal	10.6515
MB-3014	Basal	10.0965
MB-3046	Basal	9.65051
MB-3057	Basal	10.7013
MB-3058	Basal	9.95821
MB-3063	Basal	9.8379
MB-3123	Basal	10.0825
MB-3153	Basal	9.69505
MB-3165	Basal	9.5239
MB-3211	Basal	10.1127
MB-3218	Basal	9.87449
MB-3277	Basal	9.87042
MB-3297	Basal	10.2919
MB-3363	Basal	8.75198
MB-3396	Basal	9.52423
MB-3453	Basal	9.29772
MB-3500	Basal	9.84761
MB-3502	Basal	9.55335
MB-3706	Basal	10.0825
MB-4024	Basal	9.86302
MB-4146	Basal	9.70503
MB-4235	Basal	9.21197
MB-4254	Basal	9.18597
MB-4303	Basal	9.73832
MB-4332	Basal	11.4893
MB-4407	Basal	9.95198
MB-4408	Basal	10.1732
MB-4417	Basal	11.7065
MB-4426	Basal	9.33794
MB-4601	Basal	9.49956
MB-4621	Basal	11.2602
MB-4660	Basal	12.369
MB-4663	Basal	9.66929
MB-4679	Basal	10.3121
MB-4694	Basal	8.71897
MB-4707	Basal	9.56461
MB-4714	Basal	9.19443
MB-4715	Basal	8.90565
MB-4717	Basal	8.57081
MB-4732	Basal	9.55345
MB-4757	Basal	9.57646
MB-4758	Basal	8.4651
MB-4769	Basal	8.66559
MB-4792	Basal	9.81641
MB-4793	Basal	9.53233
MB-4809	Basal	9.26863
MB-4880	Basal	8.92519
MB-4881	Basal	10.0652
MB-4896	Basal	9.01283
MB-4911	Basal	9.26246
MB-4938	Basal	8.86599
MB-4945	Basal	9.68511
MB-4974	Basal	8.82514
MB-5054	Basal	8.3529
MB-5057	Basal	8.43644
MB-5070	Basal	9.22941
MB-5102	Basal	8.83714
MB-5114	Basal	8.15614
MB-5115	Basal	9.18749
MB-5126	Basal	9.55229
MB-5135	Basal	10.1794
MB-5138	Basal	9.59459
MB-5173	Basal	8.35441
MB-5188	Basal	8.59178
MB-5190	Basal	8.57403
MB-5199	Basal	8.08287
MB-5205	Basal	8.74397
MB-5208	Basal	9.62568
MB-5209	Basal	10.0949
MB-5225	Basal	9.77108
MB-5229	Basal	8.19775
MB-5232	Basal	10.6682
MB-5235	Basal	9.56643
MB-5236	Basal	9.70704
MB-5258	Basal	8.84642
MB-5294	Basal	10.0281
MB-5295	Basal	9.99915
MB-5298	Basal	8.49856
MB-5299	Basal	11.2537
MB-5335	Basal	8.5008
MB-5346	Basal	9.80843
MB-5378	Basal	9.98899
MB-5390	Basal	9.21459
MB-5420	Basal	9.50303
MB-5421	Basal	9.23998
MB-5426	Basal	9.85561
MB-5427	Basal	8.30003
MB-5442	Basal	8.9789
MB-5458	Basal	9.25755
MB-5465	Basal	10.4528
MB-5468	Basal	9.67213
MB-5470	Basal	7.99625
MB-5482	Basal	9.16796
MB-5513	Basal	10.2159
MB-5526	Basal	8.84736
MB-5529	Basal	8.64952
MB-5530	Basal	9.36987
MB-5547	Basal	9.7787
MB-5551	Basal	9.40936
MB-5558	Basal	9.05364
MB-5559	Basal	8.68203
MB-5560	Basal	9.84666
MB-5566	Basal	9.80795
MB-5602	Basal	10.2872
MB-5624	Basal	11.5942
MB-5634	Basal	10.0256
MB-5655	Basal	10.1491
MB-6058	Basal	9.25521
MB-6068	Basal	10.0143
MB-6098	Basal	9.72969
MB-6122	Basal	9.41799
MB-6152	Basal	9.4457
MB-6157	Basal	8.58117
MB-6169	Basal	9.30881
MB-6178	Basal	9.15902
MB-6223	Basal	9.79462
MB-6237	Basal	8.41299
MB-6242	Basal	8.78264
MB-6245	Basal	8.30394
MB-6248	Basal	9.18613
MB-6251	Basal	9.11003
MB-6280	Basal	9.4829
MB-6336	Basal	9.95627
MB-6337	Basal	9.91623
MB-6363	Basal	7.88659
MB-7007	Basal	9.80456
MB-7009	Basal	9.46478
MB-7012	Basal	9.1717
MB-7014	Basal	9.24917
MB-7030	Basal	7.75405
MB-7031	Basal	9.02286
MB-7036	Basal	9.34773
MB-7038	Basal	9.50715
MB-7039	Basal	8.32858
MB-7049	Basal	8.7817
MB-7055	Basal	9.34134
MB-7073	Basal	9.39332
MB-7084	Basal	9.29818
MB-7087	Basal	9.94492
MB-7090	Basal	10.2343
MB-7111	Basal	9.83003
MB-7114	Basal	8.96862
MB-7119	Basal	9.1535
MB-7122	Basal	9.24218
MB-7145	Basal	10.2641
MB-7151	Basal	9.70295
MB-7154	Basal	10.5729
MB-7155	Basal	9.80174
MB-7159	Basal	9.9847
MB-7165	Basal	10.1015
MB-7198	Basal	9.47221
MB-7205	Basal	8.89562
MB-7208	Basal	8.39311
MB-7225	Basal	8.78954
MB-7258	Basal	9.7877
MB-7267	Basal	9.39584
MB-7269	Basal	10.4665
MB-7270	Basal	9.73257
MB-0035	Her2	8.65329
MB-0079	Her2	11.133
MB-0113	Her2	8.59978
MB-0129	Her2	9.78075
MB-0148	Her2	9.46807
MB-0152	Her2	9.64348
MB-0188	Her2	9.11783
MB-0221	Her2	9.19383
MB-0230	Her2	8.9355
MB-0249	Her2	8.87866
MB-0262	Her2	8.40141
MB-0264	Her2	8.42728
MB-0292	Her2	9.41222
MB-0314	Her2	9.20366
MB-0346	Her2	8.89236
MB-0361	Her2	8.78693
MB-0378	Her2	9.51332
MB-0381	Her2	9.13224
MB-0395	Her2	9.11554
MB-0399	Her2	9.16874
MB-0417	Her2	8.51409
MB-0418	Her2	8.45211
MB-0421	Her2	8.44383
MB-0436	Her2	9.79269
MB-0438	Her2	9.47704
MB-0453	Her2	9.42048
MB-0467	Her2	8.72286
MB-0479	Her2	9.12238
MB-0484	Her2	9.08129
MB-0506	Her2	8.81778
MB-0522	Her2	9.04345
MB-0552	Her2	9.42979
MB-0593	Her2	9.41474
MB-0643	Her2	9.80488
MB-0652	Her2	8.23062
MB-0653	Her2	8.80033
MB-0660	Her2	8.95548
MB-0663	Her2	9.64558
MB-2517	Her2	9.7038
MB-2632	Her2	10.0909
MB-2742	Her2	9.6673
MB-2792	Her2	10.2026
MB-2834	Her2	10.2912
MB-2847	Her2	9.67241
MB-2922	Her2	9.09412
MB-2923	Her2	9.39774
MB-2929	Her2	9.4782
MB-2964	Her2	8.86515
MB-3025	Her2	9.71378
MB-3031	Her2	9.28764
MB-3122	Her2	10.1461
MB-3329	Her2	9.58089
MB-3355	Her2	9.62355
MB-3386	Her2	9.7705
MB-3435	Her2	8.85603
MB-3466	Her2	9.86205
MB-3467	Her2	10.043
MB-3470	Her2	9.95084
MB-3488	Her2	9.5573
MB-3497	Her2	9.45549
MB-3528	Her2	9.16467
MB-3530	Her2	9.34434
MB-3556	Her2	9.80679
MB-3576	Her2	9.2934
MB-3606	Her2	9.51339
MB-3866	Her2	9.78361
MB-3978	Her2	9.57967
MB-4003	Her2	9.60131
MB-4010	Her2	10.1996
MB-4012	Her2	8.69652
MB-4015	Her2	9.78869
MB-4046	Her2	8.75554
MB-4079	Her2	11.0012
MB-4098	Her2	9.05728
MB-4119	Her2	9.32172
MB-4126	Her2	9.3524
MB-4127	Her2	8.19377
MB-4141	Her2	9.56453
MB-4145	Her2	9.39051
MB-4171	Her2	8.14751
MB-4189	Her2	10.0742
MB-4222	Her2	8.89462
MB-4236	Her2	8.91942
MB-4270	Her2	9.00391
MB-4276	Her2	8.62147
MB-4278	Her2	9.15217
MB-4281	Her2	8.94275
MB-4289	Her2	9.28801
MB-4300	Her2	10.6239
MB-4317	Her2	10.3149
MB-4324	Her2	10.5101
MB-4331	Her2	8.01375
MB-4341	Her2	9.36761
MB-4343	Her2	9.44513
MB-4348	Her2	9.0417
MB-4350	Her2	10.4167
MB-4351	Her2	9.29446
MB-4354	Her2	9.15211
MB-4360	Her2	10.8231
MB-4395	Her2	9.6781
MB-4434	Her2	8.88217
MB-4548	Her2	9.68718
MB-4626	Her2	9.2919
MB-4640	Her2	9.27258
MB-4643	Her2	9.76777
MB-4667	Her2	9.49632
MB-4724	Her2	9.39387
MB-4725	Her2	8.49672
MB-4731	Her2	9.028
MB-4745	Her2	9.03275
MB-4763	Her2	10.0196
MB-4770	Her2	8.88046
MB-4836	Her2	9.4272
MB-4879	Her2	9.32806
MB-4886	Her2	8.41393
MB-4928	Her2	8.96701
MB-4929	Her2	8.91201
MB-4935	Her2	9.957
MB-4952	Her2	8.40242
MB-4982	Her2	9.07306
MB-4993	Her2	9.22913
MB-5004	Her2	9.14194
MB-5008	Her2	9.5911
MB-5063	Her2	9.92231
MB-5072	Her2	9.54202
MB-5093	Her2	8.72641
MB-5120	Her2	8.04072
MB-5148	Her2	10.0615
MB-5172	Her2	8.46447
MB-5174	Her2	8.69276
MB-5213	Her2	8.38404
MB-5231	Her2	9.06002
MB-5259	Her2	9.05606
MB-5275	Her2	9.90658
MB-5312	Her2	9.27795
MB-5313	Her2	8.93237
MB-5315	Her2	9.99729
MB-5327	Her2	9.55216
MB-5332	Her2	8.20654
MB-5366	Her2	9.76566
MB-5381	Her2	10.3158
MB-5409	Her2	9.49111
MB-5411	Her2	9.96135
MB-5417	Her2	9.73528
MB-5441	Her2	9.64474
MB-5446	Her2	9.86022
MB-5483	Her2	8.44752
MB-5498	Her2	8.60585
MB-5511	Her2	9.02459
MB-5535	Her2	8.96436
MB-5549	Her2	9.2137
MB-5584	Her2	9.01412
MB-5593	Her2	10.4055
MB-6007	Her2	9.39135
MB-6039	Her2	9.12291
MB-6044	Her2	8.54722
MB-6047	Her2	8.98066
MB-6048	Her2	9.15196
MB-6049	Her2	9.45559
MB-6085	Her2	9.83242
MB-6100	Her2	9.39105
MB-6105	Her2	8.42546
MB-6113	Her2	9.58631
MB-6114	Her2	9.38657
MB-6116	Her2	8.99446
MB-6131	Her2	9.44031
MB-6146	Her2	10.0554
MB-6156	Her2	9.32837
MB-6160	Her2	9.34475
MB-6182	Her2	9.43289
MB-6184	Her2	9.96486
MB-6224	Her2	8.29809
MB-6246	Her2	7.91373
MB-6314	Her2	8.16308
MB-6318	Her2	9.50277
MB-6330	Her2	8.47705
MB-6334	Her2	8.82233
MB-6358	Her2	8.39962
MB-6359	Her2	9.0328
MB-7018	Her2	8.77281
MB-7020	Her2	8.81574
MB-7027	Her2	9.46916
MB-7035	Her2	9.42748
MB-7045	Her2	9.88687
MB-7046	Her2	9.06557
MB-7048	Her2	8.9397
MB-7050	Her2	8.54539
MB-7051	Her2	8.84174
MB-7059	Her2	8.75188
MB-7066	Her2	9.68014
MB-7067	Her2	9.48213
MB-7068	Her2	10.1718
MB-7069	Her2	9.37729
MB-7070	Her2	8.97356
MB-7071	Her2	9.06859
MB-7082	Her2	8.804
MB-7088	Her2	8.76745
MB-7092	Her2	8.83021
MB-7115	Her2	8.51059
MB-7135	Her2	9.2094
MB-7143	Her2	8.32308
MB-7152	Her2	8.83384
MB-7153	Her2	8.10527
MB-7160	Her2	9.15337
MB-7167	Her2	8.30821
MB-7182	Her2	9.08306
MB-7196	Her2	9.41295
MB-7207	Her2	8.76438
MB-7233	Her2	8.00419
MB-7238	Her2	8.02758
MB-7250	Her2	8.65132
MB-7251	Her2	8.22515
MB-7252	Her2	7.23865
MB-7256	Her2	8.88349
MB-7260	Her2	9.29664
MB-7262	Her2	8.77169
MB-7273	Her2	8.42719
MB-7275	Her2	9.41833
MB-7279	Her2	7.80561
MB-7281	Her2	9.43382
MB-0002	LumA	9.71983
MB-0036	LumA	7.9877
MB-0046	LumA	8.66957
MB-0068	LumA	10.2576
MB-0097	LumA	9.66104
MB-0106	LumA	9.07585
MB-0111	LumA	9.36599
MB-0112	LumA	9.10851
MB-0114	LumA	8.36104
MB-0117	LumA	8.34952
MB-0121	LumA	8.65751
MB-0122	LumA	8.29617
MB-0124	LumA	9.05167
MB-0126	LumA	8.77122
MB-0130	LumA	9.01619
MB-0131	LumA	8.00194
MB-0133	LumA	7.04122
MB-0136	LumA	9.29306
MB-0138	LumA	8.64223
MB-0139	LumA	6.82062
MB-0142	LumA	9.11398
MB-0143	LumA	7.49888
MB-0145	LumA	7.43606
MB-0147	LumA	9.90822
MB-0154	LumA	9.15607
MB-0162	LumA	9.04857
MB-0165	LumA	9.00513
MB-0166	LumA	7.91206
MB-0170	LumA	8.10102
MB-0172	LumA	8.69307
MB-0175	LumA	10.1477
MB-0176	LumA	9.2961
MB-0177	LumA	8.30498
MB-0180	LumA	8.55786
MB-0181	LumA	8.71732
MB-0184	LumA	9.18135
MB-0194	LumA	9.16804
MB-0199	LumA	8.34087
MB-0202	LumA	8.24052
MB-0203	LumA	9.36684
MB-0204	LumA	8.95409
MB-0207	LumA	9.13845
MB-0223	LumA	8.38926
MB-0224	LumA	9.24558
MB-0226	LumA	8.92572
MB-0227	LumA	9.17963
MB-0229	LumA	8.84653
MB-0231	LumA	9.02405
MB-0232	LumA	8.6414
MB-0233	LumA	9.17735
MB-0235	LumA	8.64363
MB-0236	LumA	8.91591
MB-0239	LumA	8.788
MB-0245	LumA	8.63179
MB-0247	LumA	9.21391
MB-0248	LumA	8.26182
MB-0256	LumA	8.78247
MB-0257	LumA	8.43995
MB-0258	LumA	8.41058
MB-0260	LumA	8.83881
MB-0263	LumA	8.85024
MB-0266	LumA	8.98172
MB-0273	LumA	7.6701
MB-0290	LumA	8.46314
MB-0295	LumA	7.90108
MB-0301	LumA	9.63786
MB-0302	LumA	8.63015
MB-0306	LumA	9.04806
MB-0308	LumA	6.7654
MB-0309	LumA	8.3584
MB-0310	LumA	8.41043
MB-0315	LumA	8.07212
MB-0317	LumA	7.89314
MB-0320	LumA	8.61749
MB-0321	LumA	7.40573
MB-0322	LumA	8.42371
MB-0324	LumA	9.23413
MB-0341	LumA	9.42564
MB-0345	LumA	7.98634
MB-0348	LumA	7.83013
MB-0353	LumA	8.76215
MB-0356	LumA	9.31436
MB-0358	LumA	8.77283
MB-0359	LumA	7.7434
MB-0362	LumA	7.85209
MB-0364	LumA	8.65501
MB-0366	LumA	7.98953
MB-0377	LumA	9.28375
MB-0379	LumA	8.10786
MB-0382	LumA	8.71788
MB-0386	LumA	7.77077
MB-0394	LumA	9.31396
MB-0397	LumA	9.71752
MB-0404	LumA	8.21279
MB-0410	LumA	8.20391
MB-0411	LumA	8.57016
MB-0413	LumA	8.48616
MB-0419	LumA	8.37794
MB-0422	LumA	7.90666
MB-0425	LumA	8.94064
MB-0427	LumA	9.47341
MB-0428	LumA	8.89083
MB-0431	LumA	8.55312
MB-0445	LumA	8.89535
MB-0449	LumA	9.06504
MB-0451	LumA	7.75664
MB-0454	LumA	8.40606
MB-0463	LumA	8.84081
MB-0466	LumA	8.87857
MB-0468	LumA	8.93829
MB-0471	LumA	8.88671
MB-0475	LumA	8.56587
MB-0480	LumA	8.50591
MB-0485	LumA	8.19768
MB-0486	LumA	7.40196
MB-0490	LumA	7.94331
MB-0491	LumA	7.91607
MB-0497	LumA	8.57567
MB-0501	LumA	8.39582
MB-0503	LumA	7.68356
MB-0504	LumA	9.04958
MB-0505	LumA	8.82525
MB-0507	LumA	9.69391
MB-0511	LumA	8.95781
MB-0512	LumA	8.74123
MB-0513	LumA	8.54769
MB-0517	LumA	8.18155
MB-0521	LumA	9.21554
MB-0528	LumA	9.95497
MB-0529	LumA	8.55055
MB-0535	LumA	8.43139
MB-0538	LumA	8.52694
MB-0541	LumA	8.59887
MB-0553	LumA	9.04646
MB-0554	LumA	8.18022
MB-0559	LumA	9.46536
MB-0568	LumA	7.71496
MB-0571	LumA	8.8597
MB-0574	LumA	8.24509
MB-0575	LumA	9.54275
MB-0580	LumA	8.46116
MB-0583	LumA	7.36829
MB-0586	LumA	8.04539
MB-0587	LumA	8.6162
MB-0596	LumA	9.04505
MB-0599	LumA	9.51679
MB-0600	LumA	9.41767
MB-0603	LumA	8.18103
MB-0605	LumA	8.88846
MB-0607	LumA	8.64647
MB-0609	LumA	8.07056
MB-0614	LumA	8.52141
MB-0621	LumA	7.8926
MB-0624	LumA	7.70049
MB-0631	LumA	8.6569
MB-0632	LumA	9.66704
MB-0636	LumA	8.73367
MB-0642	LumA	7.88421
MB-0649	LumA	9.40507
MB-0650	LumA	8.77095
MB-0654	LumA	8.19395
MB-0661	LumA	7.43872
MB-0666	LumA	8.6119
MB-0880	LumA	8.68999
MB-0891	LumA	8.77081
MB-0899	LumA	8.97518
MB-0904	LumA	8.78766
MB-2513	LumA	9.65494
MB-2536	LumA	9.83448
MB-2564	LumA	9.00143
MB-2610	LumA	8.9005
MB-2614	LumA	8.82421
MB-2624	LumA	9.57019
MB-2669	LumA	9.0581
MB-2711	LumA	8.37845
MB-2712	LumA	7.73544
MB-2721	LumA	9.17257
MB-2725	LumA	7.83655
MB-2745	LumA	8.4819
MB-2747	LumA	8.67569
MB-2749	LumA	8.57744
MB-2750	LumA	8.74362
MB-2752	LumA	9.14408
MB-2770	LumA	8.6298
MB-2779	LumA	9.0447
MB-2786	LumA	8.89508
MB-2790	LumA	9.21592
MB-2791	LumA	7.75253
MB-2797	LumA	8.91084
MB-2801	LumA	10.0099
MB-2819	LumA	9.09841
MB-2820	LumA	9.57532
MB-2835	LumA	9.36668
MB-2838	LumA	9.34673
MB-2840	LumA	8.55435
MB-2843	LumA	9.12125
MB-2848	LumA	9.26997
MB-2851	LumA	9.41005
MB-2854	LumA	9.45841
MB-2863	LumA	8.90922
MB-2867	LumA	9.40775
MB-2916	LumA	9.07544
MB-2927	LumA	9.071
MB-2933	LumA	8.93125
MB-2944	LumA	8.92871
MB-2947	LumA	9.47946
MB-2951	LumA	9.434
MB-2952	LumA	8.4594
MB-2960	LumA	9.32987
MB-2966	LumA	9.06511
MB-2969	LumA	9.46266
MB-2970	LumA	8.97927
MB-2971	LumA	8.91484
MB-2977	LumA	9.27734
MB-2990	LumA	8.17029
MB-2994	LumA	8.82173
MB-2996	LumA	9.00934
MB-2999	LumA	9.54602
MB-3002	LumA	8.79767
MB-3005	LumA	8.84
MB-3008	LumA	8.32597
MB-3021	LumA	8.66565
MB-3026	LumA	8.66044
MB-3032	LumA	9.06666
MB-3033	LumA	8.62453
MB-3035	LumA	8.68562
MB-3037	LumA	8.80255
MB-3049	LumA	9.06007
MB-3064	LumA	8.96397
MB-3079	LumA	9.08619
MB-3088	LumA	8.58505
MB-3102	LumA	9.9283
MB-3104	LumA	9.66819
MB-3105	LumA	8.99341
MB-3110	LumA	10.3584
MB-3121	LumA	9.6911
MB-3167	LumA	9.35682
MB-3171	LumA	8.75404
MB-3222	LumA	9.16372
MB-3228	LumA	7.83132
MB-3252	LumA	8.87867
MB-3254	LumA	8.8159
MB-3298	LumA	9.33873
MB-3328	LumA	8.92761
MB-3341	LumA	9.96613
MB-3344	LumA	9.3254
MB-3351	LumA	9.45336
MB-3365	LumA	9.00637
MB-3378	LumA	9.29839
MB-3379	LumA	9.4159
MB-3381	LumA	9.75431
MB-3403	LumA	9.97264
MB-3412	LumA	9.84067
MB-3430	LumA	10.3889
MB-3439	LumA	9.47022
MB-3450	LumA	8.32966
MB-3462	LumA	9.30973
MB-3510	LumA	8.23518
MB-3545	LumA	8.85516
MB-3548	LumA	8.35643
MB-3711	LumA	8.88727
MB-3748	LumA	9.09808
MB-3781	LumA	8.26483
MB-3797	LumA	8.16305
MB-3850	LumA	9.22313
MB-3852	LumA	9.56486
MB-3854	LumA	9.31448
MB-3871	LumA	9.27635
MB-3874	LumA	9.49684
MB-4000	LumA	8.12841
MB-4001	LumA	8.98635
MB-4011	LumA	9.68858
MB-4018	LumA	8.04611
MB-4033	LumA	8.23557
MB-4091	LumA	8.71592
MB-4120	LumA	8.61129
MB-4140	LumA	8.9803
MB-4173	LumA	7.76149
MB-4212	LumA	8.39629
MB-4230	LumA	9.2687
MB-4234	LumA	9.24427
MB-4250	LumA	8.87939
MB-4264	LumA	9.06493
MB-4266	LumA	8.61331
MB-4282	LumA	8.29075
MB-4283	LumA	9.27609
MB-4292	LumA	8.78364
MB-4293	LumA	8.19533
MB-4306	LumA	9.67561
MB-4310	LumA	8.84488
MB-4313	LumA	10.2083
MB-4322	LumA	10.1605
MB-4323	LumA	9.19265
MB-4328	LumA	9.2808
MB-4329	LumA	8.46812
MB-4333	LumA	9.19501
MB-4342	LumA	8.64452
MB-4357	LumA	9.32014
MB-4368	LumA	9.35701
MB-4374	LumA	8.32913
MB-4390	LumA	8.34091
MB-4418	LumA	8.76855
MB-4421	LumA	8.49096
MB-4442	LumA	8.94181
MB-4529	LumA	9.01677
MB-4557	LumA	8.6593
MB-4564	LumA	8.9702
MB-4578	LumA	8.89169
MB-4593	LumA	9.05316
MB-4599	LumA	8.25795
MB-4607	LumA	8.58031
MB-4616	LumA	9.32336
MB-4623	LumA	9.36556
MB-4627	LumA	8.78937
MB-4633	LumA	8.75115
MB-4634	LumA	8.5155
MB-4641	LumA	8.224
MB-4655	LumA	9.50394
MB-4661	LumA	9.06335
MB-4665	LumA	9.06862
MB-4666	LumA	8.66379
MB-4670	LumA	8.56171
MB-4672	LumA	8.31448
MB-4674	LumA	8.87545
MB-4675	LumA	7.76491
MB-4681	LumA	8.7294
MB-4682	LumA	9.03649
MB-4686	LumA	8.86492
MB-4687	LumA	8.84713
MB-4691	LumA	9.00061
MB-4692	LumA	7.63504
MB-4698	LumA	7.62266
MB-4701	LumA	7.98411
MB-4704	LumA	8.15293
MB-4705	LumA	7.98562
MB-4706	LumA	8.47807
MB-4708	LumA	8.36496
MB-4709	LumA	8.91449
MB-4710	LumA	8.27747
MB-4716	LumA	8.85806
MB-4719	LumA	8.17861
MB-4721	LumA	8.32967
MB-4722	LumA	7.50665
MB-4729	LumA	8.23194
MB-4730	LumA	7.82715
MB-4735	LumA	8.74303
MB-4739	LumA	8.4723
MB-4742	LumA	7.86677
MB-4749	LumA	8.31828
MB-4752	LumA	7.94108
MB-4760	LumA	8.83565
MB-4762	LumA	8.2149
MB-4764	LumA	8.16643
MB-4771	LumA	7.80358
MB-4778	LumA	9.24948
MB-4779	LumA	8.6987
MB-4785	LumA	8.93344
MB-4787	LumA	8.81597
MB-4790	LumA	8.64044
MB-4794	LumA	8.74165
MB-4797	LumA	8.89592
MB-4800	LumA	8.82637
MB-4801	LumA	9.73874
MB-4805	LumA	8.34784
MB-4806	LumA	9.53975
MB-4820	LumA	9.14746
MB-4822	LumA	9.40616
MB-4825	LumA	8.90848
MB-4827	LumA	7.69341
MB-4832	LumA	8.69749
MB-4843	LumA	9.12908
MB-4845	LumA	8.12968
MB-4849	LumA	8.64706
MB-4851	LumA	8.44327
MB-4853	LumA	8.44179
MB-4855	LumA	9.60082
MB-4858	LumA	8.63798
MB-4860	LumA	9.29091
MB-4866	LumA	9.344
MB-4867	LumA	8.9334
MB-4869	LumA	7.9085
MB-4870	LumA	8.96593
MB-4872	LumA	8.43069
MB-4878	LumA	8.22809
MB-4882	LumA	9.23729
MB-4883	LumA	8.90553
MB-4894	LumA	9.38213
MB-4898	LumA	8.31455
MB-4899	LumA	8.85973
MB-4906	LumA	8.66558
MB-4933	LumA	9.38248
MB-4941	LumA	9.22362
MB-4950	LumA	8.30386
MB-4959	LumA	8.44236
MB-4961	LumA	7.74177
MB-4962	LumA	7.47729
MB-4965	LumA	7.68303
MB-4967	LumA	8.75526
MB-4968	LumA	8.93134
MB-4969	LumA	8.41789
MB-4976	LumA	8.91316
MB-4977	LumA	8.01882
MB-4981	LumA	9.18885
MB-4986	LumA	9.24066
MB-4987	LumA	8.03089
MB-4992	LumA	8.85343
MB-4996	LumA	8.22015
MB-4999	LumA	8.18394
MB-5001	LumA	8.66841
MB-5011	LumA	8.87291
MB-5013	LumA	8.09781
MB-5015	LumA	8.27556
MB-5018	LumA	10.2654
MB-5020	LumA	8.25336
MB-5027	LumA	8.07196
MB-5035	LumA	8.66488
MB-5043	LumA	8.34657
MB-5045	LumA	8.45517
MB-5048	LumA	8.34303
MB-5050	LumA	7.9949
MB-5053	LumA	8.02327
MB-5059	LumA	8.41931
MB-5064	LumA	8.36115
MB-5066	LumA	8.45231
MB-5068	LumA	9.02991
MB-5074	LumA	7.23304
MB-5079	LumA	7.18383
MB-5084	LumA	7.86078
MB-5086	LumA	6.69679
MB-5088	LumA	8.0671
MB-5092	LumA	9.23345
MB-5098	LumA	8.93983
MB-5105	LumA	8.05771
MB-5117	LumA	7.95767
MB-5118	LumA	9.42949
MB-5119	LumA	8.40526
MB-5122	LumA	8.88819
MB-5123	LumA	9.61816
MB-5130	LumA	8.93313
MB-5134	LumA	8.93212
MB-5143	LumA	8.06769
MB-5147	LumA	8.9235
MB-5152	LumA	8.84733
MB-5163	LumA	7.99913
MB-5179	LumA	7.65142
MB-5182	LumA	7.64809
MB-5183	LumA	8.702
MB-5184	LumA	9.38502
MB-5185	LumA	9.41057
MB-5186	LumA	8.45898
MB-5189	LumA	9.22126
MB-5191	LumA	7.85424
MB-5193	LumA	7.06021
MB-5195	LumA	8.74818
MB-5196	LumA	7.07545
MB-5197	LumA	8.67323
MB-5201	LumA	7.77476
MB-5204	LumA	6.65163
MB-5206	LumA	8.43622
MB-5221	LumA	8.60745
MB-5224	LumA	8.52397
MB-5227	LumA	8.58349
MB-5230	LumA	7.96085
MB-5240	LumA	7.65707
MB-5251	LumA	8.21128
MB-5253	LumA	8.33784
MB-5256	LumA	8.35853
MB-5264	LumA	8.07324
MB-5267	LumA	8.95635
MB-5268	LumA	8.09042
MB-5270	LumA	8.0204
MB-5279	LumA	8.41408
MB-5281	LumA	9.71765
MB-5284	LumA	9.29246
MB-5287	LumA	8.81748
MB-5290	LumA	8.56034
MB-5293	LumA	9.4336
MB-5300	LumA	9.0361
MB-5305	LumA	7.83802
MB-5306	LumA	8.45967
MB-5310	LumA	8.17484
MB-5322	LumA	8.02963
MB-5324	LumA	8.45797
MB-5329	LumA	7.42397
MB-5330	LumA	7.30626
MB-5331	LumA	8.06391
MB-5334	LumA	8.18767
MB-5358	LumA	8.69987
MB-5360	LumA	8.55838
MB-5361	LumA	8.99775
MB-5365	LumA	8.40182
MB-5369	LumA	9.2073
MB-5382	LumA	8.44122
MB-5383	LumA	8.33123
MB-5384	LumA	9.40924
MB-5388	LumA	9.03629
MB-5389	LumA	8.65894
MB-5395	LumA	9.05558
MB-5397	LumA	9.4599
MB-5398	LumA	8.52203
MB-5399	LumA	8.51808
MB-5401	LumA	9.24112
MB-5402	LumA	9.06711
MB-5403	LumA	8.21932
MB-5404	LumA	9.61125
MB-5407	LumA	8.78001
MB-5410	LumA	8.71637
MB-5412	LumA	8.6263
MB-5422	LumA	8.95084
MB-5424	LumA	8.82785
MB-5425	LumA	7.71442
MB-5428	LumA	8.7229
MB-5429	LumA	9.10001
MB-5432	LumA	8.34828
MB-5433	LumA	7.93977
MB-5444	LumA	9.13024
MB-5451	LumA	7.43975
MB-5452	LumA	8.6681
MB-5455	LumA	8.87578
MB-5457	LumA	9.77745
MB-5464	LumA	7.97889
MB-5471	LumA	9.56799
MB-5472	LumA	8.44788
MB-5473	LumA	9.12436
MB-5478	LumA	9.0852
MB-5484	LumA	9.283
MB-5489	LumA	9.40222
MB-5490	LumA	8.95296
MB-5492	LumA	8.54313
MB-5495	LumA	9.00789
MB-5499	LumA	8.70669
MB-5510	LumA	8.79899
MB-5514	LumA	9.31212
MB-5519	LumA	9.05705
MB-5520	LumA	8.88953
MB-5532	LumA	8.39663
MB-5541	LumA	9.81379
MB-5543	LumA	9.15995
MB-5550	LumA	8.01608
MB-5554	LumA	9.34412
MB-5563	LumA	8.714
MB-5567	LumA	8.69298
MB-5571	LumA	9.25619
MB-5579	LumA	9.73535
MB-5580	LumA	8.48355
MB-5582	LumA	9.2901
MB-5583	LumA	9.53279
MB-5589	LumA	9.14239
MB-5591	LumA	9.173
MB-5596	LumA	9.5022
MB-5597	LumA	8.34918
MB-5599	LumA	9.5552
MB-5601	LumA	9.81292
MB-5603	LumA	9.3885
MB-5614	LumA	9.4103
MB-5617	LumA	8.84218
MB-5620	LumA	9.09779
MB-5626	LumA	8.70194
MB-5629	LumA	9.17297
MB-5635	LumA	9.02782
MB-5638	LumA	10.0059
MB-5642	LumA	8.47968
MB-5645	LumA	9.18722
MB-5647	LumA	8.7772
MB-6001	LumA	8.83605
MB-6006	LumA	8.97449
MB-6012	LumA	9.13644
MB-6016	LumA	9.81895
MB-6017	LumA	8.03277
MB-6018	LumA	8.86746
MB-6021	LumA	8.83462
MB-6024	LumA	9.00109
MB-6029	LumA	9.73001
MB-6030	LumA	9.37736
MB-6050	LumA	8.82193
MB-6051	LumA	9.05562
MB-6065	LumA	8.2505
MB-6069	LumA	9.00586
MB-6071	LumA	8.86925
MB-6083	LumA	8.374
MB-6097	LumA	8.65639
MB-6108	LumA	9.51393
MB-6118	LumA	8.65984
MB-6124	LumA	9.48677
MB-6133	LumA	8.86255
MB-6149	LumA	8.65085
MB-6163	LumA	8.77693
MB-6167	LumA	8.20207
MB-6168	LumA	9.45924
MB-6171	LumA	9.13598
MB-6179	LumA	8.31864
MB-6181	LumA	8.129
MB-6185	LumA	8.82762
MB-6190	LumA	8.62232
MB-6195	LumA	9.06716
MB-6200	LumA	8.69059
MB-6207	LumA	9.2726
MB-6211	LumA	8.47539
MB-6212	LumA	7.89522
MB-6214	LumA	8.43127
MB-6218	LumA	7.40769
MB-6225	LumA	8.95631
MB-6229	LumA	7.79738
MB-6232	LumA	8.42606
MB-6238	LumA	8.09347
MB-6253	LumA	8.67819
MB-6256	LumA	8.66388
MB-6263	LumA	9.14519
MB-6271	LumA	8.39661
MB-6273	LumA	8.32985
MB-6283	LumA	8.74003
MB-6286	LumA	7.14665
MB-6297	LumA	7.83055
MB-6308	LumA	7.70224
MB-6328	LumA	8.24231
MB-7001	LumA	8.76166
MB-7004	LumA	7.09876
MB-7006	LumA	8.06823
MB-7010	LumA	8.20628
MB-7013	LumA	8.47321
MB-7029	LumA	8.97977
MB-7032	LumA	8.8006
MB-7034	LumA	8.69867
MB-7037	LumA	8.06006
MB-7040	LumA	8.77473
MB-7041	LumA	8.1508
MB-7053	LumA	9.52478
MB-7056	LumA	8.59994
MB-7060	LumA	8.99675
MB-7062	LumA	8.77217
MB-7063	LumA	9.1989
MB-7076	LumA	9.14811
MB-7077	LumA	8.80656
MB-7080	LumA	8.23039
MB-7091	LumA	8.58541
MB-7093	LumA	8.65529
MB-7095	LumA	8.6939
MB-7096	LumA	8.46757
MB-7101	LumA	8.64716
MB-7106	LumA	8.82449
MB-7107	LumA	8.73394
MB-7113	LumA	7.88062
MB-7118	LumA	8.02995
MB-7123	LumA	8.46058
MB-7124	LumA	8.75196
MB-7128	LumA	8.7018
MB-7137	LumA	9.43601
MB-7141	LumA	7.50378
MB-7161	LumA	9.14009
MB-7162	LumA	8.61698
MB-7163	LumA	8.32764
MB-7164	LumA	8.49331
MB-7168	LumA	8.1272
MB-7170	LumA	7.80655
MB-7173	LumA	7.65066
MB-7176	LumA	8.61051
MB-7185	LumA	7.81056
MB-7195	LumA	8.6413
MB-7212	LumA	8.98487
MB-7217	LumA	9.21685
MB-7218	LumA	8.88586
MB-7219	LumA	9.28595
MB-7229	LumA	8.94337
MB-7230	LumA	9.29186
MB-7231	LumA	8.95812
MB-7232	LumA	8.36474
MB-7235	LumA	8.1855
MB-7243	LumA	9.07331
MB-7244	LumA	7.48354
MB-7249	LumA	9.49441
MB-7254	LumA	9.34324
MB-7268	LumA	8.60546
MB-7276	LumA	8.64577
MB-7277	LumA	9.15552
MB-7278	LumA	9.12481
MB-7280	LumA	9.80322
MB-7284	LumA	7.77034
MB-7293	LumA	9.27124
MB-7295	LumA	9.38514
MB-0005	LumB	10.4793
MB-0006	LumB	10.53
MB-0008	LumB	9.92679
MB-0010	LumB	9.09764
MB-0014	LumB	10.2637
MB-0028	LumB	9.63556
MB-0039	LumB	10.6127
MB-0053	LumB	10.8409
MB-0054	LumB	10.4332
MB-0056	LumB	9.6939
MB-0060	LumB	10.1927
MB-0064	LumB	10.3845
MB-0066	LumB	9.17375
MB-0083	LumB	9.89461
MB-0093	LumB	10.1287
MB-0095	LumB	8.29118
MB-0102	LumB	8.81245
MB-0107	LumB	11.1343
MB-0119	LumB	8.48121
MB-0120	LumB	9.76309
MB-0123	LumB	8.69892
MB-0125	LumB	8.02878
MB-0134	LumB	9.54898
MB-0135	LumB	9.40689
MB-0140	LumB	7.95709
MB-0144	LumB	9.17136
MB-0146	LumB	8.43182
MB-0151	LumB	9.09408
MB-0167	LumB	9.30545
MB-0173	LumB	8.57414
MB-0178	LumB	8.82836
MB-0193	LumB	8.46431
MB-0195	LumB	8.01604
MB-0197	LumB	9.46978
MB-0198	LumB	9.33911
MB-0215	LumB	8.9216
MB-0218	LumB	8.88293
MB-0225	LumB	9.11102
MB-0234	LumB	8.32654
MB-0242	LumB	7.96901
MB-0243	LumB	8.05353
MB-0261	LumB	8.42002
MB-0268	LumB	8.55017
MB-0270	LumB	9.05868
MB-0272	LumB	9.0338
MB-0287	LumB	9.59594
MB-0291	LumB	8.9593
MB-0304	LumB	9.20309
MB-0311	LumB	8.88384
MB-0312	LumB	8.79477
MB-0313	LumB	9.40762
MB-0319	LumB	8.59346
MB-0325	LumB	8.92839
MB-0328	LumB	8.15276
MB-0336	LumB	9.52599
MB-0339	LumB	8.24832
MB-0349	LumB	9.56022
MB-0360	LumB	8.43586
MB-0363	LumB	8.32824
MB-0368	LumB	9.2909
MB-0369	LumB	9.11995
MB-0370	LumB	9.21666
MB-0371	LumB	9.61289
MB-0373	LumB	9.53348
MB-0374	LumB	8.83851
MB-0380	LumB	9.76934
MB-0383	LumB	9.70481
MB-0384	LumB	9.36899
MB-0385	LumB	9.31744
MB-0389	LumB	9.41715
MB-0398	LumB	9.5428
MB-0406	LumB	8.52321
MB-0412	LumB	9.41408
MB-0429	LumB	9.40196
MB-0434	LumB	8.05807
MB-0437	LumB	8.94058
MB-0439	LumB	9.17599
MB-0440	LumB	9.51545
MB-0444	LumB	7.57501
MB-0452	LumB	9.02788
MB-0455	LumB	9.44092
MB-0459	LumB	9.2624
MB-0465	LumB	8.429
MB-0469	LumB	9.12719
MB-0472	LumB	8.19956
MB-0474	LumB	9.85747
MB-0483	LumB	8.26599
MB-0492	LumB	9.34145
MB-0514	LumB	8.52957
MB-0526	LumB	9.02758
MB-0532	LumB	8.43269
MB-0536	LumB	8.44894
MB-0544	LumB	8.26598
MB-0550	LumB	9.25694
MB-0569	LumB	9.29836
MB-0570	LumB	9.12289
MB-0576	LumB	9.66147
MB-0577	LumB	9.40848
MB-0579	LumB	8.27396
MB-0584	LumB	9.12524
MB-0585	LumB	9.45873
MB-0589	LumB	8.87523
MB-0590	LumB	8.56423
MB-0591	LumB	9.60749
MB-0594	LumB	9.88184
MB-0598	LumB	8.77987
MB-0601	LumB	8.56973
MB-0606	LumB	9.05601
MB-0611	LumB	9.30585
MB-0616	LumB	9.31592
MB-0618	LumB	7.68661
MB-0626	LumB	9.0299
MB-0630	LumB	9.10763
MB-0637	LumB	9.30653
MB-0646	LumB	9.63504
MB-0877	LumB	10.2168
MB-0882	LumB	9.45996
MB-0884	LumB	9.00769
MB-0895	LumB	8.90118
MB-2613	LumB	9.72808
MB-2617	LumB	9.52978
MB-2618	LumB	9.85292
MB-2626	LumB	10.0276
MB-2629	LumB	10.0595
MB-2634	LumB	10.0742
MB-2642	LumB	9.89424
MB-2686	LumB	9.92537
MB-2705	LumB	8.63413
MB-2708	LumB	9.00714
MB-2728	LumB	9.30575
MB-2730	LumB	9.03581
MB-2735	LumB	9.39281
MB-2760	LumB	9.34538
MB-2763	LumB	9.71615
MB-2767	LumB	9.29263
MB-2769	LumB	9.76252
MB-2772	LumB	9.84066
MB-2774	LumB	9.36548
MB-2781	LumB	8.80891
MB-2793	LumB	8.30364
MB-2803	LumB	9.07237
MB-2814	LumB	8.55459
MB-2844	LumB	9.05446
MB-2853	LumB	9.81364
MB-2858	LumB	9.5637
MB-2901	LumB	9.35571
MB-2919	LumB	9.03458
MB-2931	LumB	9.02966
MB-2932	LumB	9.51669
MB-2939	LumB	9.43126
MB-2953	LumB	9.58833
MB-2954	LumB	8.63251
MB-2983	LumB	8.96718
MB-2984	LumB	9.23442
MB-3007	LumB	8.62861
MB-3016	LumB	9.48888
MB-3028	LumB	7.81039
MB-3050	LumB	8.83535
MB-3060	LumB	8.80744
MB-3083	LumB	9.47509
MB-3092	LumB	9.98792
MB-3103	LumB	9.72289
MB-3181	LumB	9.73611
MB-3235	LumB	9.93261
MB-3253	LumB	8.95131
MB-3266	LumB	9.44298
MB-3272	LumB	9.56062
MB-3275	LumB	9.41339
MB-3300	LumB	9.06772
MB-3301	LumB	9.30878
MB-3303	LumB	9.51558
MB-3350	LumB	9.2461
MB-3357	LumB	9.82258
MB-3360	LumB	9.24817
MB-3361	LumB	9.58704
MB-3371	LumB	9.27693
MB-3382	LumB	10.0671
MB-3388	LumB	9.35077
MB-3389	LumB	9.00051
MB-3402	LumB	9.67812
MB-3417	LumB	8.56362
MB-3436	LumB	9.38301
MB-3437	LumB	8.77481
MB-3487	LumB	8.22474
MB-3490	LumB	8.98316
MB-3492	LumB	9.91336
MB-3506	LumB	9.31793
MB-3525	LumB	9.9449
MB-3600	LumB	9.9749
MB-3614	LumB	10.1671
MB-3754	LumB	9.14676
MB-3824	LumB	9.56886
MB-3838	LumB	9.11887
MB-3840	LumB	9.24428
MB-3842	LumB	9.56096
MB-4004	LumB	8.49753
MB-4008	LumB	8.71085
MB-4017	LumB	9.68718
MB-4139	LumB	9.21228
MB-4148	LumB	9.03693
MB-4154	LumB	9.18886
MB-4213	LumB	8.55807
MB-4233	LumB	8.46844
MB-4274	LumB	9.87923
MB-4318	LumB	9.88479
MB-4339	LumB	9.41386
MB-4353	LumB	8.82826
MB-4591	LumB	9.49651
MB-4598	LumB	8.87586
MB-4602	LumB	9.7283
MB-4618	LumB	9.17999
MB-4630	LumB	8.85301
MB-4639	LumB	9.35529
MB-4642	LumB	9.33748
MB-4644	LumB	8.51247
MB-4648	LumB	9.45334
MB-4649	LumB	9.27542
MB-4651	LumB	9.55789
MB-4654	LumB	9.58903
MB-4669	LumB	9.15106
MB-4671	LumB	9.15578
MB-4673	LumB	8.60235
MB-4685	LumB	9.62051
MB-4688	LumB	9.46675
MB-4702	LumB	8.43207
MB-4723	LumB	8.45055
MB-4737	LumB	8.44934
MB-4741	LumB	8.63227
MB-4744	LumB	7.56517
MB-4750	LumB	8.23407
MB-4767	LumB	9.71966
MB-4791	LumB	9.72363
MB-4796	LumB	8.84972
MB-4802	LumB	8.23921
MB-4818	LumB	8.25862
MB-4828	LumB	8.99154
MB-4829	LumB	8.1135
MB-4834	LumB	9.53893
MB-4838	LumB	8.88233
MB-4839	LumB	8.30853
MB-4846	LumB	8.71414
MB-4862	LumB	9.32215
MB-4873	LumB	8.35859
MB-4900	LumB	9.69095
MB-4908	LumB	9.09431
MB-4912	LumB	9.51859
MB-4925	LumB	8.64461
MB-4930	LumB	9.39581
MB-4934	LumB	9.11521
MB-4937	LumB	9.36977
MB-4944	LumB	8.58998
MB-4949	LumB	9.24998
MB-4956	LumB	8.92187
MB-4957	LumB	9.18798
MB-4966	LumB	9.19516
MB-4970	LumB	9.24124
MB-4991	LumB	9.43295
MB-4994	LumB	7.88426
MB-4998	LumB	8.55172
MB-5014	LumB	7.98043
MB-5033	LumB	8.29381
MB-5039	LumB	7.94954
MB-5040	LumB	10.0188
MB-5044	LumB	8.90693
MB-5049	LumB	8.09124
MB-5060	LumB	9.67765
MB-5061	LumB	8.95822
MB-5062	LumB	8.74296
MB-5078	LumB	8.52272
MB-5097	LumB	9.13006
MB-5101	LumB	9.11231
MB-5107	LumB	9.23009
MB-5116	LumB	8.071
MB-5121	LumB	7.39696
MB-5124	LumB	8.71449
MB-5127	LumB	9.53522
MB-5139	LumB	8.87284
MB-5144	LumB	7.71501
MB-5160	LumB	9.2877
MB-5166	LumB	7.86411
MB-5167	LumB	8.93484
MB-5169	LumB	8.53555
MB-5200	LumB	7.90899
MB-5211	LumB	9.25842
MB-5212	LumB	9.41792
MB-5215	LumB	6.85357
MB-5218	LumB	9.66921
MB-5226	LumB	9.0747
MB-5228	LumB	7.52058
MB-5233	LumB	8.34896
MB-5239	LumB	8.6754
MB-5243	LumB	9.06332
MB-5244	LumB	8.05144
MB-5260	LumB	8.07876
MB-5261	LumB	8.48982
MB-5266	LumB	8.88026
MB-5271	LumB	7.14374
MB-5273	LumB	8.40968
MB-5288	LumB	9.06886
MB-5291	LumB	9.61692
MB-5292	LumB	9.39736
MB-5317	LumB	8.15639
MB-5318	LumB	8.89133
MB-5328	LumB	8.40967
MB-5338	LumB	9.57518
MB-5341	LumB	8.35536
MB-5347	LumB	8.83369
MB-5370	LumB	7.64443
MB-5373	LumB	9.01672
MB-5377	LumB	9.18008
MB-5386	LumB	8.41604
MB-5393	LumB	9.91711
MB-5396	LumB	8.48291
MB-5406	LumB	8.91432
MB-5414	LumB	8.97929
MB-5418	LumB	8.94138
MB-5434	LumB	9.79317
MB-5435	LumB	8.84651
MB-5447	LumB	10.0053
MB-5454	LumB	8.44366
MB-5459	LumB	9.35794
MB-5463	LumB	8.56846
MB-5475	LumB	9.16665
MB-5477	LumB	8.8532
MB-5481	LumB	8.86035
MB-5485	LumB	8.90315
MB-5486	LumB	8.33595
MB-5491	LumB	7.29514
MB-5493	LumB	7.95611
MB-5497	LumB	9.32092
MB-5502	LumB	8.91382
MB-5505	LumB	9.25159
MB-5518	LumB	8.79959
MB-5521	LumB	8.54307
MB-5525	LumB	8.55006
MB-5540	LumB	8.85254
MB-5552	LumB	9.32228
MB-5553	LumB	9.44223
MB-5556	LumB	8.12813
MB-5562	LumB	8.55656
MB-5575	LumB	10.4669
MB-5576	LumB	10.1819
MB-5590	LumB	9.95008
MB-5592	LumB	8.73012
MB-5604	LumB	9.34481
MB-5605	LumB	9.91212
MB-5613	LumB	9.2424
MB-5622	LumB	9.61669
MB-5623	LumB	9.50634
MB-5628	LumB	9.55056
MB-5632	LumB	9.74613
MB-5636	LumB	8.41461
MB-5641	LumB	8.81603
MB-5646	LumB	9.6238
MB-5653	LumB	9.60546
MB-5654	LumB	9.31087
MB-6008	LumB	9.84928
MB-6010	LumB	9.77587
MB-6011	LumB	9.46569
MB-6022	LumB	8.61818
MB-6026	LumB	9.83034
MB-6053	LumB	8.73011
MB-6060	LumB	9.67911
MB-6075	LumB	9.21522
MB-6079	LumB	9.08412
MB-6080	LumB	9.59183
MB-6135	LumB	9.09724
MB-6138	LumB	9.57854
MB-6141	LumB	8.32819
MB-6145	LumB	9.33788
MB-6150	LumB	9.99274
MB-6154	LumB	9.05008
MB-6164	LumB	9.3631
MB-6183	LumB	7.79211
MB-6189	LumB	8.44963
MB-6192	LumB	8.76354
MB-6201	LumB	9.32148
MB-6217	LumB	8.1035
MB-6233	LumB	7.90716
MB-6254	LumB	7.63454
MB-6257	LumB	7.87563
MB-6281	LumB	8.50114
MB-6284	LumB	7.88576
MB-6287	LumB	8.30587
MB-6288	LumB	7.56056
MB-6300	LumB	9.20985
MB-6302	LumB	8.68615
MB-6306	LumB	9.08148
MB-6312	LumB	8.38792
MB-6317	LumB	9.48676
MB-6322	LumB	9.48464
MB-6327	LumB	8.20894
MB-6329	LumB	9.42953
MB-6344	LumB	8.26208
MB-6346	LumB	8.95505
MB-7000	LumB	8.78524
MB-7002	LumB	8.71759
MB-7005	LumB	8.36024
MB-7011	LumB	8.7547
MB-7015	LumB	9.03331
MB-7019	LumB	8.73122
MB-7022	LumB	8.67324
MB-7024	LumB	9.85261
MB-7026	LumB	8.81482
MB-7028	LumB	8.78099
MB-7042	LumB	8.8569
MB-7065	LumB	8.48545
MB-7072	LumB	9.02539
MB-7075	LumB	9.56414
MB-7083	LumB	9.14166
MB-7086	LumB	8.549
MB-7094	LumB	9.55962
MB-7097	LumB	8.99225
MB-7099	LumB	9.24885
MB-7100	LumB	8.73564
MB-7102	LumB	9.49932
MB-7109	LumB	9.24872
MB-7112	LumB	8.558
MB-7116	LumB	9.43945
MB-7130	LumB	8.63365
MB-7131	LumB	8.39749
MB-7132	LumB	8.83405
MB-7133	LumB	9.10504
MB-7138	LumB	8.86174
MB-7140	LumB	8.99644
MB-7142	LumB	9.23105
MB-7144	LumB	8.7658
MB-7147	LumB	9.05894
MB-7149	LumB	8.53067
MB-7150	LumB	9.56881
MB-7157	LumB	7.88708
MB-7171	LumB	8.98344
MB-7172	LumB	8.14057
MB-7174	LumB	7.65014
MB-7181	LumB	9.85509
MB-7186	LumB	9.96047
MB-7189	LumB	9.43561
MB-7193	LumB	9.15967
MB-7194	LumB	8.93463
MB-7197	LumB	8.16917
MB-7199	LumB	8.65461
MB-7200	LumB	8.59604
MB-7216	LumB	8.24965
MB-7220	LumB	9.1969
MB-7226	LumB	9.05374
MB-7234	LumB	7.32096
MB-7236	LumB	8.96242
MB-7241	LumB	8.61417
MB-7253	LumB	9.72796
MB-7263	LumB	8.47116
MB-7266	LumB	9.40969
MB-7283	LumB	6.39677
MB-7286	LumB	9.06992
MB-7287	LumB	7.69989
MB-7288	LumB	8.92684
MB-7292	LumB	9.39747
MB-7294	LumB	9.04045
MB-7296	LumB	9.85798
MB-7297	LumB	9.59051
MB-7298	LumB	9.41473
MB-7299	LumB	9.59267
MB-2778	NC	8.8915
MB-4224	NC	9.96885
MB-4697	NC	8.58703
MB-5339	NC	8.44801
MB-6077	NC	9.26284
MB-7237	NC	8.29821
MB-0050	Normal	7.80015
MB-0101	Normal	8.52319
MB-0116	Normal	9.71348
MB-0127	Normal	9.71804
MB-0171	Normal	8.71744
MB-0189	Normal	9.14207
MB-0205	Normal	8.65601
MB-0228	Normal	8.49075
MB-0244	Normal	9.11613
MB-0253	Normal	8.59372
MB-0280	Normal	7.79634
MB-0288	Normal	8.44762
MB-0294	Normal	9.29157
MB-0305	Normal	8.75535
MB-0318	Normal	7.25637
MB-0342	Normal	8.12772
MB-0343	Normal	9.25982
MB-0344	Normal	7.65633
MB-0375	Normal	8.32364
MB-0388	Normal	8.94588
MB-0392	Normal	9.48538
MB-0426	Normal	8.98599
MB-0458	Normal	9.41687
MB-0482	Normal	8.85342
MB-0487	Normal	8.90671
MB-0496	Normal	8.44699
MB-0508	Normal	8.16554
MB-0510	Normal	9.73498
MB-0524	Normal	9.32465
MB-0531	Normal	8.74268
MB-0542	Normal	9.06882
MB-0545	Normal	9.21523
MB-0551	Normal	7.30717
MB-0578	Normal	8.5935
MB-0588	Normal	9.01051
MB-0597	Normal	9.10443
MB-0615	Normal	9.63727
MB-0619	Normal	8.30662
MB-0623	Normal	8.20853
MB-0628	Normal	9.8527
MB-0638	Normal	8.00759
MB-0640	Normal	8.24002
MB-0655	Normal	9.08359
MB-0659	Normal	8.15643
MB-0662	Normal	8.42589
MB-0872	Normal	8.95344
MB-0897	Normal	9.23949
MB-2744	Normal	8.70067
MB-2754	Normal	9.34258
MB-2815	Normal	7.96106
MB-2900	Normal	9.63036
MB-3085	Normal	9.40129
MB-3295	Normal	9.16986
MB-3429	Normal	9.65949
MB-3452	Normal	9.25245
MB-3526	Normal	8.8704
MB-3536	Normal	9.46153
MB-4059	Normal	7.93552
MB-4362	Normal	8.64605
MB-4375	Normal	10.0966
MB-4381	Normal	9.04295
MB-4484	Normal	8.57573
MB-4603	Normal	9.04276
MB-4653	Normal	9.24953
MB-4695	Normal	7.80074
MB-4712	Normal	9.15973
MB-4718	Normal	8.60635
MB-4738	Normal	7.53255
MB-4743	Normal	7.50084
MB-4746	Normal	8.49718
MB-4782	Normal	8.20054
MB-4784	Normal	9.76328
MB-4798	Normal	8.54585
MB-4814	Normal	9.33559
MB-4871	Normal	9.77681
MB-4887	Normal	9.43755
MB-4897	Normal	8.37785
MB-4978	Normal	8.33372
MB-5019	Normal	9.1073
MB-5058	Normal	9.23336
MB-5081	Normal	9.19027
MB-5110	Normal	8.30896
MB-5113	Normal	7.69572
MB-5145	Normal	8.80513
MB-5150	Normal	8.12762
MB-5154	Normal	7.83886
MB-5155	Normal	7.27017
MB-5157	Normal	7.98143
MB-5161	Normal	7.79804
MB-5164	Normal	8.08576
MB-5171	Normal	7.54498
MB-5178	Normal	7.66939
MB-5214	Normal	7.53011
MB-5238	Normal	9.14231
MB-5277	Normal	8.85845
MB-5278	Normal	7.90595
MB-5280	Normal	7.65496
MB-5308	Normal	8.98198
MB-5326	Normal	8.83981
MB-5345	Normal	9.04904
MB-5351	Normal	8.81081
MB-5364	Normal	9.10108
MB-5368	Normal	9.76905
MB-5453	Normal	9.31972
MB-5533	Normal	9.2576
MB-5640	Normal	8.4001
MB-5652	Normal	9.85322
MB-5656	Normal	8.59435
MB-6014	Normal	9.31551
MB-6019	Normal	9.21799
MB-6023	Normal	8.21549
MB-6042	Normal	8.72726
MB-6059	Normal	9.75435
MB-6063	Normal	9.73162
MB-6082	Normal	9.31607
MB-6092	Normal	9.25951
MB-6101	Normal	9.2357
MB-6103	Normal	9.56755
MB-6107	Normal	9.0265
MB-6125	Normal	8.63453
MB-6194	Normal	9.48355
MB-6204	Normal	8.20145
MB-6208	Normal	8.28523
MB-6226	Normal	9.29455
MB-6231	Normal	8.15952
MB-6234	Normal	8.47299
MB-6239	Normal	8.09701
MB-6319	Normal	8.22925
MB-7003	Normal	8.84625
MB-7057	Normal	8.88481
MB-7058	Normal	8.38698
MB-7061	Normal	8.86225
MB-7074	Normal	8.78137
MB-7085	Normal	8.15387
MB-7127	Normal	8.8004
MB-7187	Normal	7.92048
MB-7227	Normal	8.67011
MB-7228	Normal	9.09573
MB-7264	Normal	9.60518
MB-7289	Normal	8.94367
MB-0000	claudin-low	9.39185
MB-0022	claudin-low	10.6375
MB-0045	claudin-low	9.09512
MB-0048	claudin-low	10.7831
MB-0081	claudin-low	10.6035
MB-0108	claudin-low	10.548
MB-0128	claudin-low	8.84431
MB-0155	claudin-low	8.84822
MB-0157	claudin-low	9.76476
MB-0164	claudin-low	9.75155
MB-0168	claudin-low	8.74625
MB-0174	claudin-low	9.95892
MB-0179	claudin-low	9.247
MB-0192	claudin-low	8.47765
MB-0206	claudin-low	8.6197
MB-0209	claudin-low	10.2119
MB-0211	claudin-low	9.48084
MB-0220	claudin-low	8.89138
MB-0222	claudin-low	8.79557
MB-0238	claudin-low	9.00021
MB-0241	claudin-low	8.74981
MB-0265	claudin-low	9.64866
MB-0269	claudin-low	9.27684
MB-0275	claudin-low	9.4388
MB-0279	claudin-low	8.9357
MB-0282	claudin-low	8.53782
MB-0284	claudin-low	9.98081
MB-0285	claudin-low	8.54885
MB-0286	claudin-low	9.42173
MB-0289	claudin-low	9.93218
MB-0293	claudin-low	9.40359
MB-0303	claudin-low	9.96675
MB-0307	claudin-low	9.81267
MB-0352	claudin-low	9.8702
MB-0354	claudin-low	9.11862
MB-0365	claudin-low	9.68921
MB-0367	claudin-low	8.23269
MB-0391	claudin-low	8.27074
MB-0393	claudin-low	10.1428
MB-0400	claudin-low	9.83689
MB-0401	claudin-low	8.81907
MB-0402	claudin-low	8.76037
MB-0414	claudin-low	9.74772
MB-0420	claudin-low	9.01023
MB-0424	claudin-low	9.36898
MB-0442	claudin-low	8.95726
MB-0443	claudin-low	8.56565
MB-0446	claudin-low	9.4398
MB-0460	claudin-low	8.31459
MB-0462	claudin-low	8.34104
MB-0470	claudin-low	9.27489
MB-0476	claudin-low	9.66093
MB-0478	claudin-low	8.05882
MB-0489	claudin-low	8.67634
MB-0494	claudin-low	9.65307
MB-0495	claudin-low	9.47244
MB-0502	claudin-low	10.1436
MB-0519	claudin-low	8.85103
MB-0527	claudin-low	8.21341
MB-0534	claudin-low	7.84535
MB-0537	claudin-low	8.61638
MB-0540	claudin-low	8.99776
MB-0558	claudin-low	9.89178
MB-0573	claudin-low	9.23814
MB-0608	claudin-low	9.17148
MB-0610	claudin-low	7.35382
MB-0613	claudin-low	9.68856
MB-0617	claudin-low	9.70087
MB-0620	claudin-low	8.50882
MB-0627	claudin-low	9.83337
MB-0634	claudin-low	8.43136
MB-0641	claudin-low	7.96505
MB-0644	claudin-low	9.56551
MB-0656	claudin-low	9.82364
MB-0657	claudin-low	9.29428
MB-0658	claudin-low	9.29097
MB-0893	claudin-low	9.88353
MB-0906	claudin-low	8.77
MB-2556	claudin-low	10.564
MB-2616	claudin-low	9.86602
MB-2643	claudin-low	10.6632
MB-2724	claudin-low	8.46264
MB-2758	claudin-low	10.0185
MB-2764	claudin-low	8.91911
MB-2765	claudin-low	9.96083
MB-2795	claudin-low	8.86425
MB-2796	claudin-low	10.1852
MB-2821	claudin-low	10.0488
MB-2823	claudin-low	9.78536
MB-2833	claudin-low	9.19715
MB-2845	claudin-low	9.27941
MB-2850	claudin-low	10.8674
MB-2857	claudin-low	10.049
MB-2895	claudin-low	9.56738
MB-2896	claudin-low	9.67482
MB-2904	claudin-low	8.66295
MB-2957	claudin-low	10.0762
MB-2963	claudin-low	9.34209
MB-2993	claudin-low	10.115
MB-3001	claudin-low	9.92585
MB-3006	claudin-low	9.48915
MB-3013	claudin-low	8.79069
MB-3062	claudin-low	9.96967
MB-3067	claudin-low	9.76917
MB-3271	claudin-low	9.91408
MB-3292	claudin-low	10.094
MB-3367	claudin-low	10.6755
MB-3383	claudin-low	10.7527
MB-3395	claudin-low	9.23138
MB-3459	claudin-low	8.89868
MB-3476	claudin-low	9.51283
MB-3479	claudin-low	9.23153
MB-3567	claudin-low	8.84646
MB-3582	claudin-low	9.84604
MB-3702	claudin-low	10.2918
MB-3707	claudin-low	9.66091
MB-3752	claudin-low	8.25958
MB-3865	claudin-low	9.33201
MB-4005	claudin-low	9.09016
MB-4416	claudin-low	10.0849
MB-4622	claudin-low	9.8729
MB-4696	claudin-low	10.0684
MB-4711	claudin-low	9.39048
MB-4733	claudin-low	8.13769
MB-4859	claudin-low	8.39366
MB-4865	claudin-low	10.0245
MB-4876	claudin-low	8.88971
MB-4888	claudin-low	9.47045
MB-4893	claudin-low	9.44996
MB-4904	claudin-low	8.89595
MB-4931	claudin-low	8.14718
MB-4942	claudin-low	9.90578
MB-5017	claudin-low	8.86233
MB-5041	claudin-low	8.62427
MB-5052	claudin-low	9.04598
MB-5065	claudin-low	8.8555
MB-5073	claudin-low	8.23797
MB-5100	claudin-low	9.9558
MB-5162	claudin-low	9.04785
MB-5175	claudin-low	7.67795
MB-5176	claudin-low	8.48669
MB-5177	claudin-low	7.55408
MB-5222	claudin-low	9.68281
MB-5223	claudin-low	7.6974
MB-5272	claudin-low	8.60027
MB-5296	claudin-low	9.79047
MB-5311	claudin-low	9.43827
MB-5323	claudin-low	8.90191
MB-5348	claudin-low	10.0223
MB-5350	claudin-low	8.71606
MB-5392	claudin-low	9.1231
MB-5405	claudin-low	9.17562
MB-5408	claudin-low	9.34337
MB-5431	claudin-low	10.2642
MB-5440	claudin-low	8.38152
MB-5450	claudin-low	8.2838
MB-5474	claudin-low	9.67
MB-5527	claudin-low	9.47546
MB-5531	claudin-low	9.21287
MB-5534	claudin-low	8.92612
MB-5548	claudin-low	8.75674
MB-5565	claudin-low	9.25689
MB-5572	claudin-low	9.56497
MB-5577	claudin-low	9.89376
MB-5588	claudin-low	10.1018
MB-5616	claudin-low	10.1606
MB-5633	claudin-low	9.92121
MB-5651	claudin-low	10.1211
MB-6036	claudin-low	9.97548
MB-6052	claudin-low	9.09301
MB-6055	claudin-low	10.4513
MB-6062	claudin-low	9.45478
MB-6143	claudin-low	10.1376
MB-6144	claudin-low	10.1331
MB-6147	claudin-low	9.11164
MB-6187	claudin-low	9.21876
MB-6188	claudin-low	9.45398
MB-6228	claudin-low	9.36935
MB-6272	claudin-low	8.86368
MB-6305	claudin-low	9.1387
MB-7008	claudin-low	9.40781
MB-7017	claudin-low	9.50915
MB-7023	claudin-low	9.34117
MB-7025	claudin-low	9.21678
MB-7043	claudin-low	8.97651
MB-7044	claudin-low	9.12167
MB-7052	claudin-low	9.31566
MB-7054	claudin-low	9.28087
MB-7078	claudin-low	10.1358
MB-7079	claudin-low	9.33297
MB-7081	claudin-low	9.20025
MB-7089	claudin-low	8.39779
MB-7104	claudin-low	9.49608
MB-7121	claudin-low	9.15237
MB-7158	claudin-low	9.50422
MB-7201	claudin-low	9.31851
MB-7215	claudin-low	9.00106
MB-7285	claudin-low	8.72142
MB-7291	claudin-low	9.4711
