# Supplementary material for: Evaluation of the Sensitivity of Breast Cancer Cell Lines to Cardiac Glycosides Unveils ATP1B3 as a Possible Biomarker for the Personalized Treatment of ERα Expressing Breast Cancers
Source: Int J Mol Sci. 2022 Sep 21;23(19):11102. doi: 10.3390/ijms231911102 (PMC9569938; doi:10.3390/ijms231911102)
Supplement: Supplementary file 1 [file ijms-23-11102-s001.zip › Supplementary Table S4.xlsx]

## Sheet: ATP1A1
Affy ID:	220948_s_at	ATP1A1		Affy ID:	220948_s_at	ATP1A1
Survival:	RFS			Survival:	RFS
Auto select best cutoff:	checked			Auto select best cutoff:	checked
Follow up threshold:	120 months			Follow up threshold:	120 months
Censore at threshold:	checked			Censore at threshold:	checked
Compute median over entire database:	false			Compute median over entire database:	false
Cutoff value used in analysis:	2214			Cutoff value used in analysis:	3709
Expression range of the probe:	298 - 15282			Expression range of the probe:	657 - 16323
Probe set option:	user selected probe set			Probe set option:	user selected probe set
Invert HR values below 1:	not checked			Invert HR values below 1:	not checked
Restrictions				Restrictions
ER status - IHC:	ER positive			ER status - IHC:	ER negative
ER status - array:	ER positive			ER status - array:	ER negative
PR status - IHC:	all			PR status - IHC:	all
HER2 status - array:	all			HER2 status - array:	all
Subtype - StGallen:	all			Subtype - StGallen:	all
Subtype - PAM50:	all			Subtype - PAM50:	all
Lymph node status:	all			Lymph node status:	all
Grade:	all			Grade:	all
TP53 status:	all			TP53 status:	all
Pietenpol subtype:	all			Pietenpol subtype:	all
Use earlier release of the database:	all			Use earlier release of the database:	all
Use following dataset for the analysis:	all			Use following dataset for the analysis:	all
Quality control				Quality control
Remove redundant samples:	checked			Remove redundant samples:	checked
Array quality control:	exclude biased arrays			Array quality control:	exclude biased arrays
Proportional hazards assumption:	checked			Proportional hazards assumption:	checked
Cohort				Cohort
Cohorts:	not selected			Cohorts:	not selected
Results				Results
P value:	3.3e-05			P value:	0.0246
FDR:	0.05			FDR:	over 50%
Download plot as a PDF				Download plot as a PDF
Auto cutoff plot				Auto cutoff plot
Download p values vs. cutoff table				Download p values vs. cutoff table
Upper quartile survival				Upper quartile survival
Low expression cohort (months)	High expression cohort (months)			Low expression cohort (months)	High expression cohort (months)
53.04	85.37			32.03	22.03

## Sheet: ATP1A2
Affy ID:	203295_s_at	ATP1A2, FHM2, MHP2		Affy ID:	203295_s_at	ATP1A2, FHM2, MHP2
Survival:	RFS			Survival:	RFS
Auto select best cutoff:	checked			Auto select best cutoff:	checked
Follow up threshold:	120 months			Follow up threshold:	120 months
Censore at threshold:	checked			Censore at threshold:	checked
Compute median over entire database:	false			Compute median over entire database:	false
Cutoff value used in analysis:	107			Cutoff value used in analysis:	76
Expression range of the probe:	1 - 10771			Expression range of the probe:	2 - 821
Probe set option:	user selected probe set			Probe set option:	user selected probe set
Invert HR values below 1:	not checked			Invert HR values below 1:	not checked
Restrictions				Restrictions
ER status - IHC:	ER positive			ER status - IHC:	ER negative
ER status - array:	ER positive			ER status - array:	ER negative
PR status - IHC:	all			PR status - IHC:	all
HER2 status - array:	all			HER2 status - array:	all
Subtype - StGallen:	all			Subtype - StGallen:	all
Subtype - PAM50:	all			Subtype - PAM50:	all
Lymph node status:	all			Lymph node status:	all
Grade:	all			Grade:	all
TP53 status:	all			TP53 status:	all
Pietenpol subtype:	all			Pietenpol subtype:	all
Use earlier release of the database:	all			Use earlier release of the database:	all
Use following dataset for the analysis:	all			Use following dataset for the analysis:	all
Quality control				Quality control
Remove redundant samples:	checked			Remove redundant samples:	checked
Array quality control:	exclude biased arrays			Array quality control:	exclude biased arrays
Proportional hazards assumption:	checked			Proportional hazards assumption:	checked
Cohort				Cohort
Cohorts:	not selected			Cohorts:	not selected
Results				Results
P value:	0.1045			P value:	0.3659
FDR:	1			FDR:	1
Download plot as a PDF				Download plot as a PDF
Auto cutoff plot				Auto cutoff plot
Download p values vs. cutoff table				Download p values vs. cutoff table
Upper quartile survival				Upper quartile survival
Low expression cohort (months)	High expression cohort (months)			Low expression cohort (months)	High expression cohort (months)
71	85.48			25.6	25

## Sheet: ATP1B1
Affy ID:	201242_s_at	ATP1B1, ATP1B			Affy ID:	201242_s_at	ATP1B1, ATP1B
Survival:	RFS				Survival:	RFS
Auto select best cutoff:	checked				Auto select best cutoff:	checked
Follow up threshold:	120 months				Follow up threshold:	120 months
Censore at threshold:	checked				Censore at threshold:	checked
Compute median over entire database:	false				Compute median over entire database:	false
Cutoff value used in analysis:	8926				Cutoff value used in analysis:	3446
Expression range of the probe:	140 - 35900				Expression range of the probe:	142 - 21819
Probe set option:	user selected probe set				Probe set option:	user selected probe set
Invert HR values below 1:	not checked				Invert HR values below 1:	not checked
Restrictions					Restrictions
ER status - IHC:	ER positive				ER status - IHC:	ER negative
ER status - array:	ER positive				ER status - array:	ER negative
PR status - IHC:	all				PR status - IHC:	all
HER2 status - array:	all				HER2 status - array:	all
Subtype - StGallen:	all				Subtype - StGallen:	all
Subtype - PAM50:	all				Subtype - PAM50:	all
Lymph node status:	all				Lymph node status:	all
Grade:	all				Grade:	all
TP53 status:	all				TP53 status:	all
Pietenpol subtype:	all				Pietenpol subtype:	all
Use earlier release of the database:	all				Use earlier release of the database:	all
Use following dataset for the analysis:	all				Use following dataset for the analysis:	all
Quality control					Quality control
Remove redundant samples:	checked				Remove redundant samples:	checked
Array quality control:	exclude biased arrays				Array quality control:	exclude biased arrays
Proportional hazards assumption:	checked				Proportional hazards assumption:	checked
Cohort					Cohort
Cohorts:	not selected				Cohorts:	not selected
Results					Results
P value:	1.2e-05				P value:	0.2772
FDR:	0.02				FDR:	1
Download plot as a PDF					Download plot as a PDF
Auto cutoff plot					Auto cutoff plot
Download p values vs. cutoff table					Download p values vs. cutoff table
Upper quartile survival					Upper quartile survival
Low expression cohort (months)	High expression cohort (months)				Low expression cohort (months)	High expression cohort (months)
66	115.89				28	23.77

## Sheet: ATP1B3
Affy ID:	208836_at	ATP1B3, CD298, FLJ29027		Affy ID:	208836_at	ATP1B3, CD298, FLJ29027
Survival:	RFS			Survival:	RFS
Auto select best cutoff:	checked			Auto select best cutoff:	checked
Follow up threshold:	120 months			Follow up threshold:	120 months
Censore at threshold:	checked			Censore at threshold:	checked
Compute median over entire database:	false			Compute median over entire database:	false
Cutoff value used in analysis:	3356			Cutoff value used in analysis:	3682
Expression range of the probe:	532 - 15963			Expression range of the probe:	1073 - 24984
Probe set option:	user selected probe set			Probe set option:	user selected probe set
Invert HR values below 1:	not checked			Invert HR values below 1:	not checked
Restrictions				Restrictions
ER status - IHC:	ER positive			ER status - IHC:	ER negative
ER status - array:	ER positive			ER status - array:	ER negative
PR status - IHC:	all			PR status - IHC:	all
HER2 status - array:	all			HER2 status - array:	all
Subtype - StGallen:	all			Subtype - StGallen:	all
Subtype - PAM50:	all			Subtype - PAM50:	all
Lymph node status:	all			Lymph node status:	all
Grade:	all			Grade:	all
TP53 status:	all			TP53 status:	all
Pietenpol subtype:	all			Pietenpol subtype:	all
Use earlier release of the database:	all			Use earlier release of the database:	all
Use following dataset for the analysis:	all			Use following dataset for the analysis:	all
Quality control				Quality control
Remove redundant samples:	checked			Remove redundant samples:	checked
Array quality control:	exclude biased arrays			Array quality control:	exclude biased arrays
Proportional hazards assumption:	checked			Proportional hazards assumption:	checked
Cohort				Cohort
Cohorts:	not selected			Cohorts:	not selected
Results				Results
P value:	5.3e-07			P value:	0.3116
FDR:	0.01			FDR:	1
Download plot as a PDF				Download plot as a PDF
Auto cutoff plot				Auto cutoff plot
Download p values vs. cutoff table				Download p values vs. cutoff table
Upper quartile survival				Upper quartile survival
Low expression cohort (months)	High expression cohort (months)			Low expression cohort (months)	High expression cohort (months)
92.3	54.96			22.5	27
