# Supplementary material for: Evaluation of the Sensitivity of Breast Cancer Cell Lines to Cardiac Glycosides Unveils ATP1B3 as a Possible Biomarker for the Personalized Treatment of ERα Expressing Breast Cancers
Source: Int J Mol Sci. 2022 Sep 21;23(19):11102. doi: 10.3390/ijms231911102 (PMC9569938; doi:10.3390/ijms231911102)
Supplement: Supplementary file 1 [file ijms-23-11102-s001.zip › Supplementary Table S5.xlsx]

## Sheet: Figure 5
	DepMap ID	Cell Line Name	Lineage	ouabain (BRD:BRD-K33277808-331-01-3) log2 fold change Drug sensitivity (PRISM Repurposing Primary Screen) 19Q4	ATP1A1 log2(TPM+1) Expression 22Q2 Public	ATP1A2 log2(TPM+1) Expression 22Q2 Public	ATP1B1 log2(TPM+1) Expression 22Q2 Public	ATP1B3 log2(TPM+1) Expression 22Q2 Public
	ACH-000934	MDAMB361	ERpos HER2pos	-2.06294	8.23453	0.15056	6.11853	6.47135
	ACH-000927	BT474	ERpos HER2pos	-2.70078	7.02503	0.0565835	6.36107	6.36229
	ACH-000783	CAMA1	ERpos HER2neg	-2.15224	8.77768	0.0840643	6.58541	5.98071
	ACH-000352	HCC1428	ERpos HER2neg	-1.70061	7.89609	0.0285692	3.65306	6.19357
	ACH-000330	EFM19	ERpos HER2neg	-2.37973	7.19002	0.0703893	3.72901	6.69613
	ACH-000147	T47D	ERpos HER2neg	-0.873229	6.9148	0	5.23496	6.61014
	ACH-000117	EFM192A	ERpos HER2pos	-3.9294	7.79941	0.214125	5.34483	5.66249
	ACH-000097	ZR751	ERpos HER2neg	-3.10079	7.17413	0.0285692	5.90521	5.82655
	ACH-000019	MCF7	ERpos HER2neg	-2.35167	7.79233	0.0285692	4.65764	5.98231
