# Supplementary material for: Evaluation of the Sensitivity of Breast Cancer Cell Lines to Cardiac Glycosides Unveils ATP1B3 as a Possible Biomarker for the Personalized Treatment of ERα Expressing Breast Cancers
Source: Int J Mol Sci. 2022 Sep 21;23(19):11102. doi: 10.3390/ijms231911102 (PMC9569938; doi:10.3390/ijms231911102)
Supplement: Supplementary file 1 [file ijms-23-11102-s001.zip › Supplementary Table S6.xlsx]

## Sheet: Foglio1
	DepMap ID	Cell Line Name	Lineage	ouabain (BRD:BRD-K33277808-331-01-3) log2 fold change Drug sensitivity (PRISM Repurposing Primary Screen) 19Q4	fulvestrant (BRD:BRD-A85667082-001-12-7) log2 fold change Drug sensitivity (PRISM Repurposing Primary Screen) 19Q4	anastrozole (BRD:BRD-K52172416-001-11-4) log2 fold change Drug sensitivity (PRISM Repurposing Primary Screen) 19Q4	letrozole (BRD:BRD-K88789588-001-14-9) log2 fold change Drug sensitivity (PRISM Repurposing Primary Screen) 19Q4	exemestane (BRD:BRD-K33425534-001-12-5) log2 fold change Drug sensitivity (PRISM Repurposing Primary Screen) 19Q4	erlotinib (BRD:BRD-K70401845-003-09-6) log2 fold change Drug sensitivity (PRISM Repurposing Primary Screen) 19Q4	lapatinib (BRD:BRD-K19687926-379-07-4) log2 fold change Drug sensitivity (PRISM Repurposing Primary Screen) 19Q4	gefitinib (BRD:BRD-K64052750-001-17-5) log2 fold change Drug sensitivity (PRISM Repurposing Primary Screen) 19Q4
	ACH-000934	MDAMB361	ERpos HER2pos	-2.06294	-0.249711	0.516779	-0.0295703	-0.0169621	0.424941	-0.161452	0.41475
	ACH-000927	BT474	ERpos HER2pos	-2.70078	-0.027657	0.347477	0.0450132	-0.880128	-0.439512	-1.55036	-1.62521
	ACH-000783	CAMA1	ERpos HER2neg	-2.15224	-0.720843	0.0771306	-0.352884	1.14886	-0.771952	-0.766339	-0.2406
	ACH-000352	HCC1428	ERpos HER2neg	-1.70061	-0.116334	0.347927	0.00496905	-0.827892	1.50564	0.15717	0.483659
	ACH-000330	EFM19	ERpos HER2neg	-2.37973	-0.580785	-0.353767	-0.384092	0.332741	0.44496	-0.0398328	-0.0136013
	ACH-000147	T47D	ERpos HER2neg	-0.873229	-0.967702	0.214628	-0.653187	0.718023	0.454126	-0.909592	0.307371
	ACH-000117	EFM192A	ERpos HER2pos	-3.9294	0.194696	0.00342998	0.78599	0.687526	-0.382662	-0.62857	-0.801644
	ACH-000097	ZR751	ERpos HER2neg	-3.10079	-0.370957	0.433534	-0.306986	0.0949418	-0.960249	-0.677106	-0.874747
	ACH-000019	MCF7	ERpos HER2neg	-2.35167	-0.153824	0.119955	-0.0020767	0.307447	0.478783	-0.48963	0.0629062
